# Supplementary material for: MEBOCOST maps metabolite-mediated intercellular communications using single-cell RNA-seq
Source: Nucleic Acids Res. 2025 Jun 26;53(12):gkaf569. doi: 10.1093/nar/gkaf569 (PMC12199156; doi:10.1093/nar/gkaf569)
Supplement: gkaf569_Supplemental_Files [file gkaf569_supplemental_files.zip]

Archive with 4 entries (4 files):
- Supplementary Table 1.xlsx
- Supplementary Table 2.xlsx
- Supplementary Table 3.xlsx
- Supplementary_Note_figure_method.v2.pdf
