# Supplementary material for: MEBOCOST maps metabolite-mediated intercellular communications using single-cell RNA-seq
Source: Nucleic Acids Res. 2025 Jun 26;53(12):gkaf569. doi: 10.1093/nar/gkaf569 (PMC12199156; doi:10.1093/nar/gkaf569)
Supplement: gkaf569_Supplemental_Files [file gkaf569_supplemental_files.zip › Supplementary Table 1.xlsx]

## Sheet: Sheet1
## Supplementary Table 1: metabolite-sensor pair with evidence. The Evidence column include PMID, database name, or source links for the collection.
## The Evidence_Score was computed by number of source or PMID.
## Text_Evidence column shows the sentence in the abstract of a publication for judging the metabolite-sensor relationship. N/A means the pair may be collected from a database, website, a publication table, or figures.
Metabolite_Name	HMDB_ID	Sensor_Gene	Sensor_Type	Evidence	Evidence_Score	Text_Evidence
Cholesterol	HMDB0000067	LDLR	Receptor	PMID10974047; PMID19063703; PMID26520906; PMID20090943; PMID26281596; PMID32855525; PMID23221398; PMID25487149; PMID24900971; PMID32220355; PMID34103960; PMID16741953; PMID27247956; PMID32236613; PMID25023761; PMID25394495; PMID32368969; PMID14978770; PMID18162663; PMID19913121; PMID28919473; PMID25403094; PMID27834848; PMID24675665; PMID33757439; PMID22911757; PMID29535632; PMID28762182; PMID224…	273	in contrast, feeding of 3% cholesterol-supplemented diet increased plasma total- and ldl-cholesterol concentrations but decreased levels of nuclear forms of srebp-2 and reduced gene expression of hmgr and ldlr | conclusion: our preliminary results demonstrate that metformin as a first-line and initial medication suppresses the synthesis of srebp-2 and upregulates ldlr, and consequently decreases …
Cholesterol	HMDB0000067	CD36	Transporter	PMID21763723; PMID32531545; PMID16133421; PMID10383407; PMID23247049; PMID15949682; PMID12145296; PMID28928671; PMID29883404; PMID34584385; PMID19718657; PMID29593722; PMID25174330; PMID27890613; PMID32684173; PMID18311054; PMID24371122; PMID21262584; PMID16959872; PMID20338238; PMID25250848; PMID23099443; PMID15168018; PMID16299001; PMID26828064; PMID19147991; PMID10946357; PMID23880196; PMID190…	87	in these conditions, rna inhibition of cd36 reduced macrophage free cholesterol (163.9 +/- 10.5 vs | the traditional and pitched kefir with the full complement of microbes were able to impart corresponding decreases in the expression of the cholesterol and lipid metabolism genes encoding 3-hydroxy-3-methylglutaryl-coenzyme a reductase, ppargamma and cd36 in the liver | the aim of this study was t…
Iron	HMDB0015531	TFR2	Receptor	PMID27013087; PMID24847265; PMID20826723; PMID18565178; PMID19729324; PMID11535534; PMID24055409; PMID27169626; PMID11005792; PMID20593115; PMID32621410; PMID17098454; PMID11673399; PMID31707638; PMID27477597; PMID11358390; PMID16932966; PMID27667161; PMID32054685; PMID24644245; PMID20880062; PMID26608187; PMID34199599; PMID20542038; PMID25635054; PMID17241880; PMID17417667; PMID17181986; PMID180…	60	the iron deficient tfr2-tmprss6 double knock out mice have higher red cells count and more severe microcytosis than the liver-specific tfr2 and tmprss6 double knock out mice | iron overload in hereditary tyrosinemia type 1 induces liver injury through the | various molecules, including hfe, transferrin receptor 2 (tfr2), and hemojuvelin (hjv), are involved in sensing systemic iron status | result…
Calcitriol	HMDB0001903	VDR	Nuclear Receptor	PMID29657326; PMID15077124; PMID20303786; PMID28008815; PMID9211344; PMID8574944; PMID9211349; PMID19667157; PMID16061850; PMID10079704; PMID17629157; PMID15225804; PMID21337382; PMID19371337; PMID21647319; PMID16048257; PMID29367669; PMID22276021; PMID29113124; PMID24597598; PMID27530414; PMID12899526; PMID9144338; PMID20798257; PMID12465754; PMID18290711; PMID33348854; PMID33354999; PMID2600030…	44	bovine thymus vdr bound mc 1288 with five times greater affinity than calcitriol, while rat plasma dbp did not bind mc 1288 even at a concentration of 50 microm, 5000 times the b50 of 25-oh-d3, the ligand used in the assay | a cell line was treated with calcitriol to determine the effect on the expression of cyp27b1, 1alpha,25-dihydroxyvitamin d(3)-24-hydroxylase (cyp24), and vitamin d(3) recepto…
L-Glutamine	HMDB0000641	SLC1A5	Transporter	PMID31535081; PMID30452920; PMID33953707; PMID34525179; PMID27154413; PMID25683269; PMID31881361; PMID28798141; PMID28507054; PMID25337245; PMID23213057; PMID32438035; PMID30025811; PMID33632871; PMID30935948; PMID33505538; PMID32422185; PMID30470977; PMID30671766; PMID25759021; PMID32747796; PMID31150647; PMID34054543; PMID31668020; PMID29208682; PMID32996252; PMID29542325; PMID30541099; PMID300…	36	in contrast, rapamycin was able to decrease the androgen-mediated expression of slc1a4 and slc1a5 independent of pten status, indicating that mtor complex 1 (mtorc1) was needed for maximal ar-mediated glutamine uptake and prostate cancer cell growth | inhibition of slc1a5 reduces intracellular levels of glutamine, glutathione and multiple tca metabolites, leading to reduced tca cycle activity and…
Dopamine	HMDB0000073	DRD2	Receptor	PMID21070510; PMID10578238; PMID30967134; PMID17476365; PMID15084894; PMID20975260; PMID23717492; PMID17466074; PMID24772965; PMID23232665; PMID26015071; PMID29466326; PMID18192895; PMID19635551; PMID22876458; PMID19931559; PMID11979061; PMID18366720; PMID24834916; PMID23947671; PMID23266708; PMID15542698; PMID29992511; PMID9129716; PMID21592505; PMID10235293; PMID16403463; PMID19803686; PMID1125…	32	background: the role of the dopamine d2 receptor (drd2) gene in the development of alcohol abuse or dependence is controversial | we conducted family-based association studies for polymorphisms at three genes involved in the metabolism of dopamine: dopamine transporter (dat1), dopamine-beta-hydroxylase (dbh) and catechol-o-methyl transferase (comt) and three dopamine receptors: drd2, drd3 and drd…
Cholesterol	HMDB0000067	SCARB1	Receptor	PMID17379624; PMID24253048; PMID29772548; PMID29285103; PMID24928939; PMID23510561; PMID20926582; PMID32591337; PMID24334872; PMID29516118; PMID18542840; PMID26754576; PMID25245032; PMID18276752; PMID25504870; PMID20064494; PMID29092018; PMID31753053; PMID31017097	19	subsequently, sphingomyelin and cholesterol content were measured using kits, the sphingomyelin synthase (sms) activity was measured using thin layer chromatography, and the expression levels of sms1 and 2, hydroxy-3-methylglutaryl-coenzyme a reductase (hmgcr), atp binding cassette subfamily a member 1 (abca1), scavenger receptor class b member 1 (sr-b1) and apolipoprotein a1 (apo a1) were determ…
Iron	HMDB0015531	SLC40A1	Transporter	PMID25209728; PMID30852438; PMID27667161; PMID24644245; PMID21875943; PMID20675164; PMID23506870; PMID21199650; PMID33787609; PMID17181986; PMID14757427; PMID15338274; PMID27773819; PMID23922661; PMID29212168; PMID24121729; PMID28219768; PMID28978826; PMID21175851	19	in africans with iron overload not related to the hfe gene, the possible involvement of the slc40a1 and cybrd1 genes was demonstrated for the first time | iron overload induced by slc40a1 resulted in cisplatin resistance in ovarian cancer | ferroportin disease is an inherited disorder of iron metabolism and is caused by mutations in the ferroportin gene (slc40a1) | a molecular study of the genes …
Dopamine	HMDB0000073	DRD4	Receptor	PMID18366720; PMID23717434; PMID30967134; PMID15627814; PMID12624717; PMID15292670; PMID16182111; PMID21615938; PMID22725835; PMID22356182; PMID22575564; PMID12707943; PMID27217152; PMID33868590; PMID14605948; PMID17466074; PMID16930369; PMID19931559	18	from this cohort, genetic analysis was performed in 105 caucasian subjects with adhd and 68 age and ethnicity-matched controls for the drd4 exon 3 vntr, the slc6a3 (dat1) 3' utr vntr, dopamine beta hydroxylase (dbh) taqi a polymorphism, and the dbh gt microsatellite repeat polymorphism that has been quantitatively associated with serum levels of dbh activity, but not previously studied in adhd | …
Iron	HMDB0015531	TFRC	Receptor	PMID21326867; PMID27773819; PMID22237814; PMID31401526; PMID23115478; PMID24890018; PMID33393230; PMID18603562; PMID25550467; PMID33693820; PMID23416069; PMID30076742; PMID32672503; PMID34389031; PMID34386079	15	the effects of an adequate supply of vitamin a and iron, in comparison with diets low or absent in vitamin a and low in iron, on the mrna expression of some biomarkers of iron homeostasis as hepcidin (hamp), transferrin receptor-1 (tfrc), iron regulatory protein-2 (ireb2) and ferritin (fth1) in rats were investigated | further experiments showed that tfrc, the primary receptor for transferrin-med…
Lithocholic acid	HMDB0000761	VDR	Nuclear Receptor	PMID32863311; PMID24343899; PMID20888898; PMID20006981; PMID29074825; PMID19244278; PMID18180267; PMID15489543; PMID19581390; PMID32213983; PMID14525957; PMID16724925; PMID15824121	13	functional analysis of a murine mrp3 promoter reporter construct revealed vitamin d receptor (vdr)-dependent activation by 1,25-dihydroxyvitamin d(3) (vd3), 9-cis-retinoic acid (ra), and the cholestatic secondary bile acid, lithocholic acid (lca) | bap also increased the expression of cyp24a1 induced by a non-vitamin d vdr ligand, lithocholic acid acetate | chenodeoxycholic acid (cdca), but not l…
Testosterone	HMDB0000234	GPRC6A	Receptor	PMID26785252; PMID29468843; PMID24032653; PMID24998176; PMID22374969; PMID24193547; PMID25093461; PMID27673554; PMID33474566; PMID28180060; PMID26440882; PMID31558901	12	our results confirm that basic L-amino acids act as agonists of the murine GPRC6A receptor in both recombinant cells and immortalised entero-endocrine and pancreatic β-cells
Vitamin A	HMDB0000305	STRA6	Transporter	PMID21782034; PMID19112531; PMID25481334; PMID22665496; PMID27830501; PMID32597569; PMID21704730; PMID23591992; PMID26729422; PMID31956331; PMID26373900; Recon2	12	STRA6 is not only a vitamin A transporter but also functions as a surface signaling receptor
Dopamine	HMDB0000073	DRD3	Receptor	PMID18366720; PMID30967134; PMID12047334; PMID10578238; PMID23232665; PMID29525179; PMID7914177; PMID17616385; PMID17466074; PMID19931559; PMID23063408	11	family-based association studies of bipolar disorder with candidate genes | (3) feeding motivation- and reward-related systems (opioids, oprd1, cannabinoids (anandamide (aea), thc, cbr1), dopamine, drd2, drd3, drd4, catecholamine-o-methyl transferase (comt) | recent genetic studies have investigated associations between icd and polymorphisms of genes involved in the dopamine metabolism pathway (c…
Anandamide	HMDB0004080	TRPV1	Receptor	PMID17935697; PMID29504066; PMID22568077; PMID17704831; PMID23573230; PMID17591864; PMID30243113; PMID22394688; PMID19647120; PMID14517174; PMID16107881	11	the most abundant endogenous endocannabinoid, anandamide, has been shown to activate the cannabinoid receptor type 1 (cb1) and type 2 (cb2) as well as the 'non-cannabinoid' transient receptor potential channel-vanilloid sub-family member 1 (trpv1), before being rapidly metabolised by fatty acid amide hydrolase (faah) | full inhibition of spinal faah leads to trpv1-mediated analgesic effects in | …
Melatonin	HMDB0001389	MTNR1B	Receptor	PMID28708046; PMID19651812; PMID25132852; PMID25160745; PMID33220095; PMID31901302; PMID29590381; PMID26440713	8	plasma glucose and increased risk of type 2 diabetes among indian asians and | melatonin on glucose tolerance in humans. | the mtnr1b snp explained over one-quarter (26%) of the inter-individual differences in the effect of melatonin on glucose auc | evidence from in vivo and in vitro studies proved a key role of melatonin in the regulation of glucose metabolism and the pathogenesis of diabetes, …
Succinic acid	HMDB0000254	SUCNR1	Receptor	PMID25352636; PMID34270263; PMID33916314; PMID26808164; PMID33279412; PMID34301438; PMID29894669; PMID34233171	8	additionally, the expression of sucnr1, hif-1alpha, succinate dehydrogenase (sdh) a, and sdhb was higher in the tumor tissue than in the matched normal mucosa | succinate signaling via sucnr1 guides divergent responses in immune cells, which are tissue and context dependent | here we demonstrated that the succinate-sensing receptor (sucnr1/gpr91) plays a critical role in the development of immune…
Androstenedione	HMDB0000053	AR	Nuclear Receptor	PMID16524719; PMID28457967; PMID12647261; PMID20534728; PMID24861263; PMID23856005; PMID18645714; PMID23258647	8	we hypothesized that activation of ar in prostate cancer by dhea and a5diol requires their conversion via 3betahsd to androstenedione and testosterone, respectively | furthermore, we correlated the ar (cag)(n) with serum testosterone, androstenedione, dehydroepiandrosterone sulfate and several parameters of glucose and lipid metabolism in each group and in all 121 women | the results revealed tha…
Adenosine	HMDB0000050	ADORA2B	Receptor	PMID28598776; PMID23956030; PMID23540714; PMID25087184; PMID27747290; PMID22504483; PMID31570448	7	in ischemic human hearts, the a2b adenosine receptor (adora2b) is selectively induced | in a wide search for adenosine receptor a2b (adora2b)-elicited cardioadaptive responses, we identified the circadian rhythm protein period 2 (per2) as an adora2b target | tlr3 stimulation synergized with adenosine receptor a2b on pca cells, and induced a strong production of lactate, exacerbating the warburg e…
Adenosine	HMDB0000050	ADORA2A	Receptor	PMID34255555; PMID29298852; PMID28598776; PMID23956030; PMID27747290; PMID17616786; PMID19635551	7	objective: we examined whether genetic variability in caffeine metabolism [cytochrome p450 1a2 (cyp1a2) -163a-->c] or the main target of caffeine action in the nervous system [adenosine a(2a) receptor (adora2a) 1083c-->t] is associated with habitual caffeine consumption | today we know, based on genetic studies, that adenosine is crucial for ip mediated cardio-protection and that the adenosine re…
L-Arginine	HMDB0000517	SLC7A1	Transporter	PMID33209975; PMID17325243; PMID33639836; PMID23831616; PMID22144986; PMID19067360; Recon2	7	furthermore, experimental results also suggested that solute carrier family 7 member 1 (slc7a1) might be a substrate of spop and influence cell phenotype by regulating arginine metabolism | to complement these studies, we generated an endothelial-specific transgenic mouse overexpressing l-arginine transporter slc7a1 | identification of a novel polymorphism in the 3'utr of the l-arginine transport…
Adenosine	HMDB0000050	ADORA1	Receptor	PMID28598776; PMID23956030; PMID31675497; PMID27747290; PMID28196272; PMID33067580	6	two variant sets were significant at the q-value <0.10 level: a genic enhancer for adhfe1 (p = 1.47 x 10(-5) q = 0.019), an alcohol dehydrogenase, and adora1 (p = 5.29 x 10(-5) q = 0.035), an adenosine receptor that belongs to a g-protein-coupled receptor gene family | today we know, based on genetic studies, that adenosine is crucial for ip mediated cardio-protection and that the adenosine recep…
L-Glutamic acid	HMDB0000148	TRPV1	Receptor	PMID23108547; PMID27157265; PMID20219639; PMID21957263; PMID22394688; PMID23562495	6	the effects of m1 receptor activation on ipscs were occlusive with those of metabotropic glutamate receptor 5 stimulation, and were prevented in the presence of capsaicin, agonist of trpv1 channels | cb1, trpv1 and no can regulate glutamate release and modify defensive behaviors in regions related to defensive behavior such as the dorsolateral periaqueductal gray (dlpag) | methods: the acetic aci…
D-Lactic acid	HMDB0001311	HCAR1	Receptor	PMID25881750; PMID34093243; PMID30728759; PMID25425080; PMID33659884; PMID26677077	6	the lactate receptor, G-protein-coupled receptor 81 (GPR81, also known as HCA1 or HCAR1)
Serotonin	HMDB0000259	HTR2A	Receptor	PMID20521326; PMID32857933; PMID16251523; PMID27959337; PMID27024926; PMID32615731	6	transport: the serotonin receptor 1a gene (htr1a), serotonin receptor 2a gene | (htr2a), and serotonin transporter gene (slc6a4). | structure and variation of three canine genes involved in serotonin binding and | we generated adipose tissue-specific tph1 knockout (tph1 fko) mice and adipose tissue-specific serotonin receptor 2a ko (htr2a fko) mice and analyzed their phenotypes during high-fat di…
Kynurenic acid	HMDB0000715	GPR35	Receptor	PMID22523636; PMID23123095; PMID30141532; PMID29414686; PMID16754668	5	in the context of energy metabolism, several of the effects elicited by kynurenic acid are mediated by the g-protein-coupled receptor, gpr35 | kynurenic acid elicits calcium mobilization and inositol phosphate production in a gpr35-dependent manner in the presence of g(qi/o) chimeric g proteins | kynurenic acid and gpr35 regulate adipose tissue energy homeostasis and | here we show that gpr35, a …
Dopamine	HMDB0000073	SLC6A3	Transporter	PMID30967134; PMID12707943; PMID27217152; PMID28924877; PMID17466074	5	seven polymorphisms were assessed in genes involved in dopamine synthesis (tyrosine hydroxylase [th]), receptor activation (dopamine receptors [drd2, drd3, drd4]), reuptake (dopamine transporter [slc6a3]), and metabolism (catechol-o-methyltransferase [comt]) | from this cohort, genetic analysis was performed in 105 caucasian subjects with adhd and 68 age and ethnicity-matched controls for the drd…
Potassium	HMDB0000586	ABCC8	Transporter	https://en.wikipedia.org/wiki/ABCC8; PMID23226049; PMID24399968; PMID22050960; PMID24700710	5	abcc8 (sur1 subunit of atp-sensitive potassium (k(atp)) channel) was significantly down-regulated at 10 days post se | the beta-cell katp channel is formed by co-assembly of four kir6.2 inwardly rectifying potassium channel subunits encoded by kcnj11 and four sulfonylurea receptor 1 subunits encoded by abcc8 | atp-sensitive potassium (katp ) channels, composed of inward-rectifying potassium chann…
Serotonin	HMDB0000259	HTR1B	Receptor	PMID28555718; PMID29860743; PMID23964727; PMID24074042	4	genetic variation in the serotonin transporter and htr1b receptor predicts | reduced bone formation during serotonin reuptake inhibitor treatment in older | participants were genotyped for putative high- versus low-expressing polymorphisms in the serotonin transporter (5httlpr) and 1b receptor (htr1b) genes | serotonin, in turn, could bind to htr1b receptors on osteoblasts and stop their prolifer…
L-Glutamic acid	HMDB0000148	GRIA2	Receptor	PMID30695556; PMID19166514; PMID26047211; PMID25411160	4	quantitative real-time pcr analysis showed (i) significant increases in the expressions of gria2 (glua2 or ampa receptor 2), slc1a2 (eaat2), slc1a3 (eaat1), (ii) a near-significant decrease in the expression of slc7a11 (cystine-glutamate antiporter xct) and (iii) a remarkable increase in glul expression (glutamine synthetase) in these cells compared to adult primary human microglia | ex- pression…
Dopamine	HMDB0000073	DRD1	Receptor	PMID33017522; PMID30967134; PMID12047334; PMID24909515	4	the effects of dopamine on hcc was reversed by depleting drd1 | the aim of this study was to investigate the role of d1 subtype dopamine receptors (drd1) in the regulation of dehydroepiandrosterone sulfotransferase (sult2a1) in hepg2 cells | this study was designed to explore the contribution of the dopaminergic system to hcc and determine the relationship between drd1 and prognosis in hcc patien…
Glycogen	HMDB0000757	STBD1	Receptor	PMID20810658; PMID21893048; PMID32927708; PMID24837458	4	in overexpression experiments, we discovered that stbd1 interacts with several glycogen-associated proteins, such as gs (glycogen synthase), gde (glycogen debranching enzyme) and laforin | when overexpressed in cosm9 cells, stbd1 concentrated at enlarged perinuclear structures, co-localized with glycogen, the late endosomal/lysosomal marker lamp1 and the autophagy protein gabarapl1 | here, we sho…
L-Glutamine	HMDB0000641	SLC7A5	Transporter	PMID33953707; PMID30671766; PMID26724577; PMID33505538	4	this study aimed to evaluate the biological and prognostic role of the combined expression of key glutamine transporters, slc1a5, slc7a5, and slc3a2 in bc with emphasis on the intrinsic molecular subtypes | immunohistochemical staining for glutamine metabolism-related proteins gls1 and gdh and amino acid transporter proteins slc1a5, slc7a5, and slc7a11 as well as sdhb was performed and compared w…
Serotonin	HMDB0000259	SLC6A4	Transporter	PMID33868590; PMID31342534; PMID16251523; PMID25012842	4	transport: the serotonin receptor 1a gene (htr1a), serotonin receptor 2a gene | (htr2a), and serotonin transporter gene (slc6a4). | whole blood dna was genotyped for an insertion polymorphism in the promoter region of the serotonin transporter gene slc6a4, as well as single nucleotide polymorphisms (snps) of the tryptophan hydroxylase gene tph1 and 5-ht3 receptor genes htr3a, c and e | here, we d…
L-Glutamic acid	HMDB0000148	GRM1	Receptor	PMID7957959; PMID22892214; PMID33145952	3	riluzole (1) is an approved therapeutic for the treatment of als and has also demonstrated anti-melanoma activity in metabotropic glutamate grm1 positive cell lines, a mouse xenograft assay and human clinical trials | to characterize g-proteins which mediate the signal transduction from ligand stimulated receptor to phospholipase c (plc), we injected antisense dnas complementary to xenopus g(o) a…
L-Leucine	HMDB0000687	SLC1A5	Transporter	PMID33953707; PMID30071532; PMID30470977	3	in particular, the amino acid transporters slc1a5 and slc7a5 as well as the ancillary subunit slc3a2, which are required for efficient uptake of glutamine and leucine respectively, could strengthen the metabolic capabilities and effector functions of tumor-directed car-nk and t cells | high glud1 mrna was associated with the glutamine transporter, slc1a5, and leucine transporter, slc7a8 as well a…
Dehydroepiandrosterone	HMDB0000077	AR	Nuclear Receptor	PMID21303972; PMID24861263; PMID12647261	3	we examined the effect of physiologically relevant nanomolar concentrations of dehydroepiandrosterone (dhea) and dhea sulfate (dhea-s) on mir-21 expression in hepg2 human hepatoma cells | cultured follicles showed a stage-dependent increase in endogenous androgen, estrogen, and progesterone production, and incubations with the sex steroid precursor dehydroepiandrosterone revealed the follicle as …
Lithocholic acid	HMDB0000761	GPBAR1	Receptor	PMID26567894; PMID29290621; PMID27765751	3	in contrast, lithocholic acid, an fxr antagonist but a potent agonist for gpbar1, did not improve glucose tolerance | gpbar1, is a g protein-coupled receptor, that is preferentially activated by lithocholic acid (lca) a secondary bile acid | here, taking advantage of our knowledge of the two targets, we have identified through a rational drug design study a series of amine lithocholic acid deriva…
Adenosine	HMDB0000050	ADORA3	Receptor	PMID23956030; PMID26194548; PMID28598776	3	expression of genes important to the transport (slc19a1, abcb1, abcc1, abcg2), metabolism (fpgs, ggh), and mechanism of action (tyms, mtr, mtrr) of mtx, including for the adenosine receptors adora1, adora2a, adora2b, adora3 and adora3variant were quantitated by real-time pcr in each nodule sample | conversely, patients with nsaid-ltp-a were characterized by reduced expression of ifn-gamma-regulat…
L-Glutamine	HMDB0000641	SLC38A2	Transporter	PMID32996252; PMID25759021; PMID26724577	3	we identify regulation of the l-glutamine carrier proteins slc1a5 and slc38a2 (slc1a5/38a2) by the ubiquitin ligase rnf5 | two glutamine transporters, slc1a5 and slc38a2, have been previously reported to promote glutaminolysis in cancer with controversial perspectives | we identify regulation of the l-glutamine carrier proteins slc1a5 and slc38a2 (slc1a5/38a2) by the ubiquitin ligase rnf5
gamma-Aminobutyric acid	HMDB0000112	GABBR1	Receptor	PMID17266109; PMID22253714; PMID26298628	3	here, we demonstrated that fmrp co-localizes at fiber cell membranes with psd-95, gabaadelta, gabaabeta3, gabbr1, step, camkiialpha, and mglur5 in young adult lenses | topping the list of candidate genes, we have three genes involved in gaba neurotransmission (gabra1, gabbr1, and gad2), one gene involved in glutamate neurotransmission (gria2), one gene involved in neuropeptide signaling (tac1), t…
gamma-Aminobutyric acid	HMDB0000112	GABRG2	Receptor	PMID22253714; PMID27367160; PMID30695556	3	observations: the gamma-aminobutyric acid (gabaa) receptor gamma2 subunit gene, gabrg2, is abundantly expressed in the mammalian brain, and its encoded gamma2 subunit is assembled into alphabetagamma2 receptors, which are the major gabaa receptor isoforms in the brain | ex- pression of gabaergic gabral, gabra2, gabrg2, gabrg], gabrq, gad], and gad genes as well as glutamatergic grial, gria2, grik…
Androsterone	HMDB0000031	AR	Nuclear Receptor	PMID21303972; PMID24861263; PMID12647261	3	ar transactivation in the presence of androstanediol in prostate cancer cell lines correlated mainly with mrna and protein levels of 17beta-hydroxysteroid dehydrogenase 6 (17beta-hsd6), one of several enzymes required for the interconversion of androstanediol to dht and the inactive metabolite androsterone | in the prostate, approximately 50% of androgens are from adrenal steroids, mainly dehydro…
Sphingosine 1-phosphate	HMDB0000277	S1PR2	Receptor	PMID26518876; PMID25363242; PMID26669941	3	our recent studies reported that conjugated bile acids (cbas) promote the invasive growth of cca via activation of sphingosine 1-phosphate receptor 2 (s1pr2) | conjugated bile acids activate both the erk1/2 and akt signaling pathways via sphingosine 1-phosphate receptor 2 (s1pr2) in rodent hepatocytes and in vivo | sphingosine 1-phosphate receptor 2 (s1pr2), an important inflammatory gene product…
L-Glutamic acid	HMDB0000148	GRM2	Receptor	PMID30695556; PMID25411160; PMID29113156	3	ex- pression of gabaergic gabral, gabra2, gabrg2, gabrg], gabrq, gad], and gad genes as well as glutamatergic grial, gria2, grik2, grm2, grm5, and slc 7a8 genes were increased under csds | glutamate metabotropic receptor 2 (grm2) was regulated by 8 transcription factors | furthermore, tio2 nps significantly inhibited the expression of n-methyl-d-aspartate receptor subunits (including nr1, nr2a, a…
Spermine	HMDB0001256	SLC22A1	Transporter	HMDB; Recon2	2	N/A
L-Valine	HMDB0000883	SLC43A1	Transporter	PMID31997805; Recon2	2	N/A
L-Isoleucine	HMDB0000172	SLC43A1	Transporter	PMID31997805; Recon2	2	N/A
L-Leucine	HMDB0000687	SLC43A1	Transporter	PMID31997805; Recon2	2	N/A
L-Glutamic acid	HMDB0000148	GRM5	Receptor	PMID33053940; PMID30695556	2	ex- pression of gabaergic gabral, gabra2, gabrg2, gabrg], gabrq, gad], and gad genes as well as glutamatergic grial, gria2, grik2, grm2, grm5, and slc 7a8 genes were increased under csds | in response to the elevated glutamate in the liver, the expression of metabotropic glutamate receptor 5 (mglur5) is up-regulated in hepatic stellate cells (hscs) along with enhanced production of 2-arachidonoyl…
L-Glutamic acid	HMDB0000148	GRIA1	Receptor	PMID7957959; PMID20579352	2	to characterize g-proteins which mediate the signal transduction from ligand stimulated receptor to phospholipase c (plc), we injected antisense dnas complementary to xenopus g(o) alpha or gi-l alpha to suppress these endogenous g-proteins, together with the mrnas encoding metabotropic glutamate receptor 1 (mglur1), 5 (mglur5) or with m1 type muscarinic receptor into oocytes | methods: the associ…
L-Glutamic acid	HMDB0000148	GRIA4	Receptor	PMID30029590; PMID28646511	2	among the module d, four glutamate receptors as gria4, gria3, grin3a and grik4 were highlighted | n-phenyl-7-(hydroxyimino) cyclopropa[b]chromen-1a-carboxamide (phccc), a positive allosteric modulator of metabotropic glutamate receptor 4 (mglur4), can promote regulatory t cells by altering cytokine secretion to bias t cell differentiation
L-Glutamic acid	HMDB0000148	GRIA3	Receptor	PMID30029590; PMID32839935	2	among the module d, four glutamate receptors as gria4, gria3, grin3a and grik4 were highlighted | meanwhile, western blot (wb) analysis was employed to determine the levels of proliferation and metastasis-related proteins, as well as metabotropic glutamate receptor 3 (grm3) protein
D-Lactic acid	HMDB0001311	SLC16A1	Transporter	PMID32144120; PMID22428047	2	MCTs 1-4 have been extensively studied and are involved in the proton-dependent transport of L-lactate, pyruvate, short-chain fatty acids, and monocarboxylate drugs in a wide variety of tissues.
L-Glutamic acid	HMDB0000148	GRM8	Receptor	PMID26537360; PMID24392270	2	we also found that a group of variants (predicted deleterious and non-coding), segregating with the comorbid maep/aep subgroups, belong to proteins specifically involved in glutamate transport and metabolism (namely, slc17a6, grm8, and glul), as well as in potassium conductance (kcnn3) | introduction: the glutamate receptor, metabotropic 8 gene (grm8) encodes a g-protein-coupled glutamate recepto…
L-Glutamine	HMDB0000641	SLC3A2	Transporter	PMID33953707; PMID30671766	2	this study aimed to evaluate the biological and prognostic role of the combined expression of key glutamine transporters, slc1a5, slc7a5, and slc3a2 in bc with emphasis on the intrinsic molecular subtypes | in particular, the amino acid transporters slc1a5 and slc7a5 as well as the ancillary subunit slc3a2, which are required for efficient uptake of glutamine and leucine respectively, could stren…
Serotonin	HMDB0000259	HTR3A	Receptor	PMID31342534; PMID30695556	2	the collected samples of the ventral tegmental area were se-- quenced at jsc genoanalytica,(http://genoanalytica.ru/, moscow, russia).'we found that genes, related with serotonin (tph2, maob, sic6a4, htr4, htr1a) were upregulated but expression of htr3a gene was downregulated in the ventral tegmental area of depressive mice in comparison with the control | whole blood dna was genotyped for an ins…
L-Lactic acid	HMDB0000190	SLC16A1	Transporter	PMID32144120; PMID22428047	2	in this study, we therefore focused on the role in ecs of monocarboxylate transporter 1 (mct1) that we previously identified to be the main facilitator of lactate uptake in cancer cells
Serotonin	HMDB0000259	HTR2B	Receptor	PMID20581837; PMID34618686	2	here, we demonstrate that inhibition of 5-ht signaling through serotonin receptor 2b (htr2b) in adipose tissues ameliorates insulin resistance by reducing lipolysis in visceral adipocytes | obesity related insulin resistance. | inhibiting serotonin signaling through htr2b in visceral adipose tissue improves | expression of the g alpha(q)-linked serotonin receptor 5-hydroxytryptamine receptor-2b (…
Estradiol	HMDB0000151	ESR2	Nuclear Receptor	PMID25765287; PMID20173016	2	results: several polymorphisms in shbg, esr2, ar, cyp19a1, and lhb were significantly associated with circulating levels of shbg, lh, total, free, and bioavailable testosterone and estradiol, the lh x testosterone product, and indices of insulin sensitivity | our focus was on genes that encode steroid receptors (esr1, esr2, pgr, and ar) and on enzymes that contribute to the local synthesis of 17b…
Estradiol	HMDB0000151	ESR1	Receptor	PMID28490809; PMID9925803	2	chip assay demonstrated estradiol (e2) induced esr1 binding to pck-1, g6pase, fas and acc1 promoters | we found 17beta-estradiol (e2) inhibited hepatic gluconeogenic genes such as phosphoenolpyruvate carboxykinase 1 (pck-1) and glucose 6-phosphatase (g6pase) and this effect was absent in mice lacking liver estrogen receptor alpha (esr1) (lerko mice) | a considerable body of work has demonstrated …
Anandamide	HMDB0004080	CNR2	Receptor	PMID26900150; PMID20133390	2	anandamide undergoes oxidation by several human cytochrome p450 (p450) enzymes, including cyp3a4, cyp4f2, cyp4x1, and the highly polymorphic cyp2d6, forming numerous structurally diverse lipids, which are likely to have important physiological roles, as evidenced by the demonstration that a p450-derived epoxide of anandamide is a potent agonist for the cannabinoid receptor 2 | anandamide is degra…
Heme	HMDB0003178	TLR4	Receptor	PMID33374506; PMID27821769	2	recent reports have shown that oxidized hemoglobins, globin-derived peptides, and heme trigger diverse biological responses, such as toll-like receptor 4 activation with inflammatory response, reprogramming of cellular metabolism, differentiation, stress, and even death | heme has been described as a potent proinflammatory molecule that is able to induce multiple innate immune responses, such as …
Folic acid	HMDB0000121	FOLR1	Transporter	PMID32581311; Recon2	2	while several studies have reported that folr1 and folr2 import folic acid into cells, the role of folr3 remains unknown
Riboflavin	HMDB0000244	SLC52A1	Transporter	PMID30446350; PMID29122468	2	We also observe a strong up-regulation by RSV of the riboflavin transporter gene SLC52a1
Folic acid	HMDB0000121	FOLR2	Transporter	PMID32581311; Recon2	2	while several studies have reported that folr1 and folr2 import folic acid into cells, the role of folr3 remains unknown
Thiamine	HMDB0000235	SLC19A2	Transporter	PMID28284395; PMID32498429	2	slc19a1 transports folate and slc19a2 and slc19a3 transport thiamine | in this study, we investigated the genetic association of four single nucleotide polymorphisms (snps) within the 3'-untranslated regions of vitamin b-related genes, including tcn2 (encodes transcobalamin ii), cd320 (encodes transcobalamin ii receptor), slc19a1 (encodes reduced folate carrier protein 1), and slc19a2 (encodes th…
Calcidiol	HMDB0003550	VDR	Nuclear Receptor	PMID25201891; PMID33348854	2	the 90% of genetic variability takes place in the form of single nucleotide polymorphisms (snps), and snps in genes related to vitamin d metabolism have been linked to influence the calcidiol serum levels, such as in the vitamin d binding protein (vdbp rs2282679 gc), 25-hydroxylase (rs10751657 cyp2r1), 1alpha-hydroxylase (rs10877012, cyp27b1) and the vitamin d receptor (foki (rs2228570), bsmi (rs…
L-Lactic acid	HMDB0000190	HCAR1	Receptor	PMID30728759; PMID31259764	2	extracellular l-lactate, either generated from glucose or from glycogen, binds to hcar1, a specific receptor that is abundantly localized in perivascular and post-synaptic membranes and regulates synaptic plasticity | this includes the cerebral neocortex and the hippocampus, where it can be stimulated by physiological concentrations of lactate and by the hcar1 agonist 3,5-dihydroxybenzoate to red…
Sphingosine 1-phosphate	HMDB0000277	S1PR1	Receptor	PMID24977489; PMID25197261	2	through sphingosine 1-phosphate receptor 1. | sphingosine 1-phosphate (s1p) is a lipid metabolite and a ligand of five g protein-coupled cell surface receptors s1pr1 to s1pr5 | sphingosine kinase 1 mediates head & neck squamous cell carcinoma invasion
Thiamine	HMDB0000235	SLC19A1	Transporter	PMID28284395; PMID32498429	2	slc19a1 transports folate and slc19a2 and slc19a3 transport thiamine | in this study, we investigated the genetic association of four single nucleotide polymorphisms (snps) within the 3'-untranslated regions of vitamin b-related genes, including tcn2 (encodes transcobalamin ii), cd320 (encodes transcobalamin ii receptor), slc19a1 (encodes reduced folate carrier protein 1), and slc19a2 (encodes th…
Riboflavin	HMDB0000244	SLC52A2	Transporter	PMID31500345; PMID22864630	2	SLC52A2 gene encodes for the riboflavin transporter 2 (RFVT2)
Dopamine	HMDB0000073	DRD5	Receptor	PMID10578238; PMID12047334	2	involved in dopamine neurotransmission: dbh, dat1, comt, drd2, drd3 and drd5. | family-based association studies of bipolar disorder with candidate genes | objective: to investigate the role of the dopamine receptor genes, drd1, drd3, and drd5 in the pathogenesis of migraine | we conducted family-based association studies for polymorphisms at three genes involved in the metabolism of dopamine: do…
Anandamide	HMDB0004080	CNR1	Receptor	PMID17935697; PMID26900150	2	anandamide is degraded by faah and primarily works by activating two g-protein-coupled receptors cb1 and cb2, encoded by cnr1 and cnr2, respectively | human adrenocortical nci-h295r cells and normal human adrenal glands were used to study the possible effects of anandamide and cannabinoid receptor 1 (cb1) antagonist sr141716a on aldosterone and cortisol secretion
13-cis-Retinoic acid	HMDB0006219	RXRB	Nuclear Receptor	https://en.wikipedia.org/wiki/Nuclear_receptor#Ligands	1	N/A
Adenosine triphosphate	HMDB0000538	P2RX5	Receptor	PMID24335194	1	N/A
Adenosine triphosphate	HMDB0000538	P2RX6	Receptor	PMID24335194	1	N/A
Adenosine triphosphate	HMDB0000538	P2RX7	Receptor	PMID24335194	1	N/A
Adenosine	HMDB0000050	SLC29A1	Transporter	Recon2	1	N/A
Adenosine triphosphate	HMDB0000538	P2RY12	Receptor	PMID24335194	1	N/A
Acetylcholine	HMDB0000895	CHRNA1	Receptor	PMID28045942	1	silenced acetylcholine receptor subunit alpha and heat shock protein 70 genes showed an initial low whitefly mortality, however, following insecticide or high temperature treatments, respectively, significantly increased knockdown efficacy and death was observed, indicating enhanced post-knockdown sensitivity perhaps related to systemic silencing
Acetylcholine	HMDB0000895	CHRNA4	Receptor	PMID15902904	1	findings obtained from several studies indicate that ethanol enhances the activity of alpha4beta2 neuronal nicotinic acetylcholine receptor and support the possibility that a polymorphism of the nicotinic acetylcholine receptor alpha4 subunit gene (chrna4) modulates enhancement of nicotinic receptor function by ethanol | genes with alcoholism in korean patients. | gene (chrna4), mu-opioid recepto…
13-cis-Retinoic acid	HMDB0006219	RXRG	Nuclear Receptor	https://en.wikipedia.org/wiki/Nuclear_receptor#Ligands	1	N/A
25-Hydroxycholesterol	HMDB0006247	ABCA1	Transporter	PMID16611739	1	using membrane vesicles from insect sf21 cells, we found that abca1 mediated atp-dependent uptake of [(3)h]25-hydroxycholesterol with an apparent k(m) of 0.7 mum | comparison of wild-type and abca1(-/-) murine fibroblasts indicates that 25-hydroxycholesterol is effluxed approximately 5-fold more rapidly by wild-type cells | abca1 mediates high-affinity uptake of 25-hydroxycholesterol by membrane …
13-cis-Retinoic acid	HMDB0006219	RXRA	Nuclear Receptor	https://en.wikipedia.org/wiki/Nuclear_receptor#Ligands	1	N/A
15-Deoxy-d-12,14-PGJ2	HMDB0005079	PPARG	Nuclear Receptor	PMID20615454	1	N/A
2-Hydroxyestradiol	HMDB0000338	ESR1	Receptor	PMID27312859	1	the anti-estrogenic activity of indole-3-carbinol in neonatal rat osteoblasts is | associated with the estrogen receptor antagonist 2-hydroxyestradiol.
25-Hydroxycholesterol	HMDB0006247	NR1H3	Nuclear Receptor	PMID20615454	1	N/A
25-Hydroxycholesterol	HMDB0006247	ESR1	Receptor	PMID21304949	1	alpha-mediated signaling in cancer cells and in cardiomyocytes. | the cholesterol metabolite 25-hydroxycholesterol activates estrogen receptor
Adenosine triphosphate	HMDB0000538	P2RX3	Receptor	PMID24335194	1	N/A
27-Hydroxycholesterol	HMDB0002103	ESR1	Receptor	PMID33408073	1	the oxysterol 27-hydroxycholesterol (27-ohc) is an endogenous selective estrogen receptor modulator implicated in breast cancer etiology
Acetylcholine	HMDB0000895	CHRNA2	Receptor	PMID29785025	1	in an effort to identify unique features of activated beige adipocytes, we found that expression of the cholinergic receptor nicotinic alpha 2 subunit (chrna2) was induced in subcutaneous fat during the activation of these cells and that acetylcholine-producing immune cells within this tissue regulated this signaling pathway via paracrine mechanisms | our results reveal a beige-selective immune-a…
3-Methoxytyramine	HMDB0000022	TAAR1	Receptor	PMID22483291	1	comt-mediated metabolism of ldopa in the periphery influences brain dopamine levels, while the product of central comt-mediated dopamine metabolism, 3-methoxytyramine, can affect movement via interaction with trace amine-associated receptor 1 (taar1)
Adenosine triphosphate	HMDB0000538	P2RX4	Receptor	PMID24335194	1	N/A
Adenine	HMDB0000034	SLC35F5	Transporter	PMID33972798	1	N/A
Adenosine triphosphate	HMDB0000538	P2RX2	Receptor	PMID24335194	1	N/A
Adenosine monophosphate	HMDB0000045	ADORA1	Receptor	PMID32417395	1	as amp is an adora1 agonist, treatment with adora1 inhibitor reduced the expression of pampk and hey1 expression in impad1-overexpressing cells
Hydrogen sulfide	HMDB0003276	CD36	Receptor	PMID31262715	1	fatty-acid receptor cd36 functions as a hydrogen sulfide-targeted receptor with | its cys333-cys272 disulfide bond serving as a specific molecular switch to | accelerate gastric cancer metastasis.
Hypoxanthine	HMDB0000157	SLC29A2	Transporter	Recon2	1	N/A
Histamine	HMDB0000870	HRH1	Receptor	PMID9512916	1	these agents have been shown to notably decrease the catabolism of numerous drugs: histamine h1 receptor antagonists, warfarin, cyclosporin, tacrolimus, digoxin, felodipine, lovastatin, midazolam, triazolam, methylprednisolone, glibenclamide (glyburide), phenytoin, rifabutin, ritonavir, saquinavir, nevirapine and nortriptyline
D-Glucose	HMDB0000122	SLC2A8	Transporter	Recon2	1	N/A
D-Glucose	HMDB0000122	SLC2A4	Transporter	Recon2	1	N/A
D-Glucose	HMDB0000122	SLC2A6	Transporter	Recon2	1	N/A
Acetylcholine	HMDB0000895	CHRM2	Receptor	PMID23743182	1	unlabelled: previously, we reported a missense mutation (c722g) in the m2-muscarinic acetylcholine receptor (chrm2) gene associated with familial dilated cardiomyopathy
Acetylcholine	HMDB0000895	CHRM1	Receptor	PMID30157420	1	trihexyphenidyl (thp), an antagonist for excitatory muscarinic acetylcholine receptor m1, is commonly used to treat dystonia
Acetylcholine	HMDB0000895	SLC22A1	Transporter	Recon2	1	N/A
Acetylcholine	HMDB0000895	CHRM5	Receptor	https://gpcrdb.org/ligand/statistics	1	N/A
Acetylcholine	HMDB0000895	CHRM4	Receptor	https://gpcrdb.org/ligand/statistics	1	N/A
Adenine	HMDB0000034	SLC29A3	Transporter	PMID33972798	1	N/A
Adenine	HMDB0000034	SLC28A3	Transporter	PMID33972798	1	N/A
Adenine	HMDB0000034	SLC29A2	Transporter	Recon2	1	N/A
9-cis-Retinoic acid	HMDB0002369	RXRA	Nuclear Receptor	https://en.wikipedia.org/wiki/Nuclear_receptor#Ligands	1	N/A
Acetylcholine	HMDB0000895	CHRM3	Receptor	PMID30157420	1	the down-regulated 11 genes included mitochondrial atp synthase beta subunit, mitochondrial h(+) transporting atp synthase f1 complex alpha subunit isoform 1, liver mitochondrial aldehyde dehydrogenase 2, glutathione-s-transferase mu type 2, corticotropin-releasing factor receptor 2, metabotropic glutamate receptor 2, n-methyl-d-aspartate receptor subtype 2b, muscarinic acetylcholine receptor m3,…
Adenosine	HMDB0000050	SLC29A2	Transporter	Recon2	1	N/A
Adenosine diphosphate ribose	HMDB0001178	TRPM2	Receptor	PMID22493272	1	here we report a unique activation mechanism in which h(2)o(2) lowers the temperature threshold for trpm2 activation, termed "sensitization," through met oxidation and adenosine diphosphate ribose production | trpm2 is activated by adenosine diphosphate ribose and hydrogen peroxide (h(2)o(2)), although the activation mechanism by h(2)o(2) is not well understood
Adenosine diphosphate ribose	HMDB0001178	CD38	Transporter	Recon2	1	N/A
5-Methyltetrahydrofolic acid	HMDB0001396	FOLR1	Transporter	Recon2	1	N/A
Adenosine triphosphate	HMDB0000538	P2RY11	Receptor	PMID24335194	1	N/A
9-cis-Retinoic acid	HMDB0002369	RXRG	Nuclear Receptor	https://en.wikipedia.org/wiki/Nuclear_receptor#Ligands	1	N/A
9-cis-Retinoic acid	HMDB0002369	VDR	Nuclear Receptor	PMID15824121	1	this suggests that 9-cis-retinoic acid may not act on the response to 1,25-(oh)2 d3 or its derivatives by directly influencing the transcriptional activity of vdr/rxr heterodimers | functional analysis of a murine mrp3 promoter reporter construct revealed vitamin d receptor (vdr)-dependent activation by 1,25-dihydroxyvitamin d(3) (vd3), 9-cis-retinoic acid (ra), and the cholestatic secondary bile…
D-Galactose	HMDB0000143	SLC2A2	Transporter	Recon2	1	N/A
D-Galactose	HMDB0000143	SLC2A8	Transporter	Recon2	1	N/A
D-Galactose	HMDB0000143	SLC2A10	Transporter	Recon2	1	N/A
D-Galactose	HMDB0000143	SLC2A3	Transporter	Recon2	1	N/A
D-Galactose	HMDB0000143	SLC2A1	Transporter	Recon2	1	N/A
D-Glucose	HMDB0000122	SLC2A9	Transporter	Recon2	1	N/A
D-Glucose	HMDB0000122	SLC2A2	Transporter	Recon2	1	furthermore, lcn2-tg mice displayed a decreased amount of basal serum insulin (p = 0.0122) and a statistically significant impaired glucose tolerance and insulin sensitivity consistent with slc2a2 mrna (p </= 0.0001) downregulated expression | we identified 69 candidate genes, including genes involved in biliary transport (atp8b1 and abcb11), glucose, carbohydrate and lipid metabolism (fads1, fad…
D-Fructose	HMDB0000660	SLC2A5	Transporter	Recon2	1	N/A
Choline	HMDB0000097	SLC44A4	Transporter	HMDB	1	N/A
Choline	HMDB0000097	SLC44A1	Transporter	HMDB	1	N/A
Choline	HMDB0000097	SLC5A7	Transporter	HMDB	1	N/A
Histamine	HMDB0000870	SLC22A5	Transporter	Recon2	1	N/A
Adenosine triphosphate	HMDB0000538	P2RX1	Receptor	PMID24335194	1	N/A
Adenosine triphosphate	HMDB0000538	P2RY13	Receptor	PMID24335194	1	N/A
Adenosine triphosphate	HMDB0000538	P2RY6	Receptor	PMID24335194	1	N/A
Adenosylcobalamin	HMDB0002086	AMN	Transporter	Recon2	1	N/A
Adenosylcobalamin	HMDB0002086	CUBN	Transporter	Recon2	1	N/A
Aldosterone	HMDB0000037	NR3C2	Nuclear Receptor	https://en.wikipedia.org/wiki/Nuclear_receptor#Ligands	1	N/A
Arachidonic acid	HMDB0001043	SLC27A5	Transporter	Recon2	1	N/A
D-Fructose	HMDB0000660	SLC2A7	Transporter	Recon2	1	N/A
D-Fructose	HMDB0000660	SLC2A8	Transporter	Recon2	1	N/A
D-Fructose	HMDB0000660	SLC2A2	Transporter	Recon2	1	N/A
Adenosine triphosphate	HMDB0000538	P2RY4	Receptor	PMID24335194	1	N/A
9-cis-Retinoic acid	HMDB0002369	RXRB	Nuclear Receptor	https://en.wikipedia.org/wiki/Nuclear_receptor#Ligands	1	N/A
ADP	HMDB0001341	P2RY12	Receptor	PMID24335194	1	N/A
ADP	HMDB0001341	P2RY13	Receptor	PMID24335194	1	N/A
ADP	HMDB0001341	P2RY1	Receptor	PMID24335194	1	N/A
Acetylcholine	HMDB0000895	CHRNA7	Receptor	PMID32321403	1	the researchers investigate the effects of variants in multiple genes, such as abcb1, ace, chat, chrna7, cyp2c9, cyp2c19, cyp2d6, cyp3a4, cyp3a5, cyp3a7, nr1i2, nr1i3, por, ppar, rxr, slc22a1/2/5, slc47a1, ugt1a6, ugt1a9 and ugt2b7, associated with numerous pathways: the development of pathological proteins, formation and metabolism of acetylcholine, transport, metabolism and excretion of antidem…
5-Aminolevulinic acid	HMDB0001149	TSPO2	Transporter	PMID31989647	1	tspo2 translocates 5-aminolevulinic acid into human erythroleukemia cells.
Adenosine triphosphate	HMDB0000538	P2RY1	Receptor	PMID24335194	1	N/A
Adenosine triphosphate	HMDB0000538	P2RY2	Receptor	PMID24335194	1	N/A
Choline	HMDB0000097	SLC22A5	Transporter	Recon2	1	N/A
Choline	HMDB0000097	SLC22A1	Transporter	HMDB	1	N/A
Choline	HMDB0000097	SLC22A2	Transporter	Recon2	1	N/A
Citric acid	HMDB0000094	SLC13A5	Transporter	PMID33597751	1	N/A
Corticosterone	HMDB0001547	NR3C1	Nuclear Receptor	PMID20615454	1	N/A
Cortisol	HMDB0000063	NR3C1	Nuclear Receptor	https://en.wikipedia.org/wiki/Nuclear_receptor#Ligands	1	N/A
Creatine	HMDB0000064	SLC16A12	Transporter	PMID23578822	1	N/A
Cytidine	HMDB0000089	SLC29A1	Transporter	Recon2	1	N/A
Cytidine	HMDB0000089	SLC29A2	Transporter	Recon2	1	N/A
Cytosine	HMDB0000630	SLC29A2	Transporter	Recon2	1	N/A
Hydrogen peroxide	HMDB0003125	TRPM2	Receptor	PMID22493272	1	trpm2 is activated by adenosine diphosphate ribose and hydrogen peroxide (h(2)o(2)), although the activation mechanism by h(2)o(2) is not well understood
L-Arginine	HMDB0000517	AVPR2	Receptor	PMID24706579	1	tolvaptan is an orally active, selective arginine vasopressin v2 receptor antagonist already in use for hyponatremia
Histamine	HMDB0000870	SLC22A2	Transporter	Recon2	1	N/A
Dihomo-gamma-linolenic acid	HMDB0002925	SLC27A5	Transporter	Recon2	1	N/A
Dopamine	HMDB0000073	TRPV1	Receptor	PMID24465516	1	its biological action includes the interaction with dopamine and the transient receptor potential vanilloid (trpv1) receptors | microsomal omega-hydroxylated metabolites of n-arachidonoyl dopamine are active | at recombinant human trpv1 receptors.
Dihydrotestosterone	HMDB0002961	GLP1R	Receptor	PMID31669915	1	using mouse insulinoma 6 (min6) cells, which highly express glp-1r, we observed glp-1r was upregulated both at transcriptional and protein levels induced by dihydrotestosterone (dht) and was downregulated by androgen receptor inhibitor arn-509 or small interfering rna (sirna) targeting glp1r mrna
D-Glucose	HMDB0000122	SLC2A12	Transporter	Recon2	1	N/A
D-Glucose	HMDB0000122	SLC2A10	Transporter	Recon2	1	N/A
D-Glucose	HMDB0000122	SLC2A1	Transporter	Recon2	1	glut1 (slc2a1) is expressed in breast cancer cells and is likely responsible for avid glucose uptake observed in established tumors
D-Glucose	HMDB0000122	SLC2A3	Transporter	Recon2	1	N/A
D-Maltose	HMDB0000163	SLC2A3	Transporter	Recon2	1	N/A
D-Mannose	HMDB0000169	SLC2A2	Transporter	Recon2	1	N/A
D-Mannose	HMDB0000169	SLC2A3	Transporter	Recon2	1	N/A
D-Mannose	HMDB0000169	SLC2A1	Transporter	Recon2	1	N/A
D-Serine	HMDB0003406	GRIN1	Receptor	PMID28262924	1	d-serine and glycine are coagonists of n-methyl-d-aspartate (nmda) receptor subunit grin1
Docosahexaenoic acid	HMDB0002183	FFAR4	Receptor	PMID24005906	1	the purpose of these studies was to examine previously unexplored interactions between cox-2 induction and docosahexaenoic acid (dha) via the free fatty acid receptor 4 (ffa4) signaling pathway in murine raw 264.7 cells and peritoneal macrophages challenged with lipopolysaccharide (lps)
Debrisoquine	HMDB0006543	SLC22A2	Transporter	Recon2	1	N/A
Dehydroascorbic acid	HMDB0001264	SLC2A4	Transporter	Recon2	1	N/A
Dehydroascorbic acid	HMDB0001264	SLC2A3	Transporter	Recon2	1	N/A
Deoxyadenosine	HMDB0000101	SLC29A2	Transporter	Recon2	1	N/A
Deoxycytidine	HMDB0000014	SLC29A2	Transporter	Recon2	1	N/A
Deoxyguanosine	HMDB0000085	SLC29A2	Transporter	Recon2	1	N/A
Deoxyinosine	HMDB0000071	SLC29A2	Transporter	Recon2	1	N/A
Glucosamine	HMDB0001514	SLC2A4	Transporter	Recon2	1	N/A
Epinephrine	HMDB0000068	ADRA1D	Receptor	https://en.wikipedia.org/wiki/Adrenergic_receptor	1	N/A
Glucosamine	HMDB0001514	SLC2A1	Transporter	Recon2	1	N/A
Epinephrine	HMDB0000068	ADRA1A	Receptor	https://en.wikipedia.org/wiki/Adrenergic_receptor	1	N/A
Dopamine	HMDB0000073	SLC22A2	Transporter	Recon2	1	N/A
Dopamine	HMDB0000073	SLC22A5	Transporter	Recon2	1	N/A
Eicosapentaenoic acid	HMDB0001999	FFAR4	Receptor	PMID27489163	1	eicosapentaenoic acid potentiates brown thermogenesis through ffar4-dependent | up-regulation of mir-30b and mir-378.
Elaidic acid	HMDB0000573	SLC27A2	Transporter	Recon2	1	N/A
Epinephrine	HMDB0000068	ADRB1	Receptor	https://en.wikipedia.org/wiki/Adrenergic_receptor	1	N/A
Epinephrine	HMDB0000068	ADRB3	Receptor	https://en.wikipedia.org/wiki/Adrenergic_receptor	1	N/A
Epinephrine	HMDB0000068	ADRB2	Receptor	https://en.wikipedia.org/wiki/Adrenergic_receptor	1	N/A
Epinephrine	HMDB0000068	ADRA2B	Receptor	https://en.wikipedia.org/wiki/Adrenergic_receptor	1	N/A
Dopamine	HMDB0000073	SLC22A3	Transporter	Recon2	1	N/A
Glucosamine	HMDB0001514	SLC2A2	Transporter	Recon2	1	N/A
Epinephrine	HMDB0000068	ADRA2A	Receptor	https://en.wikipedia.org/wiki/Adrenergic_receptor	1	N/A
Epinephrine	HMDB0000068	ADRA1B	Receptor	https://en.wikipedia.org/wiki/Adrenergic_receptor	1	N/A
Epinephrine	HMDB0000068	ADRA2C	Receptor	https://en.wikipedia.org/wiki/Adrenergic_receptor	1	N/A
Estriol	HMDB0000153	ESR1	Receptor	PMID27471150	1	the impaired antioxidant system was accompanied by decreased level of hepatic t metabolism towards estrogens: 17beta-estradiol (e2) and estriol, and increased estrogen receptor type 1 (esr1) gene expression
Estrone	HMDB0000145	ESR1	Receptor	PMID9228655	1	N/A
Ethanol	HMDB0000108	CHRNA5	Transporter	PMID29944862	1	interestingly, chrna5 gene deletion had no effect on basal ethanol drinking behavior, or ethanol metabolism, but did decrease ethanol intake in the did paradigm following restraint stress
Folic acid	HMDB0000121	SLC19A1	Transporter	PMID28284395	1	N/A
Fumaric acid	HMDB0000134	SLC13A5	Transporter	PMID31882442	1	N/A
Deoxyuridine	HMDB0000012	SLC29A2	Transporter	Recon2	1	N/A
Dihydrotestosterone	HMDB0002961	AR	Nuclear Receptor	https://en.wikipedia.org/wiki/Androgen_receptor	1	we dissected ar-mediated repression of runx2 in dihydrotestosterone (dht)-treated osteoblastic and pca cells using reporter assays and endogenous runx2 target genes | we demonstrated that exposure of lncap cells to the androgen dihydrotestosterone (dht) results in a 4-fold increase in aldh1a3 mrna levels compared with the untreated control | these compounds are converted first into testosterone, …
Histamine	HMDB0000870	SLC22A3	Transporter	Recon2	1	N/A
Dehydroascorbic acid	HMDB0001264	SLC2A1	Transporter	Recon2	1	N/A
L-Glutamic acid	HMDB0000148	GRIK4	Receptor	PMID30029590	1	among the module d, four glutamate receptors as gria4, gria3, grin3a and grik4 were highlighted
L-Cysteine	HMDB0000574	SLC43A2	Transporter	Recon2	1	N/A
Glycine	HMDB0000123	GRIN1	Receptor	PMID28262924	1	d-serine and glycine are coagonists of n-methyl-d-aspartate (nmda) receptor subunit grin1
Iodide	HMDB0012238	SLC5A8	Transporter	Recon2	1	N/A
Inosine	HMDB0000195	SLC29A2	Transporter	Recon2	1	N/A
Glycine	HMDB0000123	SLC36A1	Transporter	HMDB	1	N/A
Glycyl-glycine	HMDB0011733	SLC15A1	Transporter	Recon2	1	N/A
Guanine	HMDB0000132	SLC29A2	Transporter	Recon2	1	N/A
Guanosine	HMDB0000133	SLC29A1	Transporter	Recon2	1	N/A
Guanosine	HMDB0000133	SLC29A2	Transporter	Recon2	1	N/A
Heme	HMDB0003178	NR1D1	Nuclear Receptor	https://en.wikipedia.org/wiki/Nuclear_receptor#Ligands	1	N/A
Heme	HMDB0003178	NR1D2	Nuclear Receptor	https://en.wikipedia.org/wiki/Nuclear_receptor#Ligands	1	N/A
Heme	HMDB0003178	LRP1	Transporter	Recon2	1	N/A
Heme	HMDB0003178	SLC46A1	Transporter	Recon2	1	N/A
Inosine	HMDB0000195	SLC29A1	Transporter	Recon2	1	N/A
Heme	HMDB0003178	TRPV6	Transporter	PMID27142151	1	the hypothesis needs to be investigated in vitro and in vivo with targeted trpv6 deletion models to explore the nature of the competitive inhibition of heme uptake by ca | this paper postulates that the gastrointestinal ca transporter, trpv6, might be a putative transporter of heme and might account for reduced heme absorption in the presence of ca
Histamine	HMDB0000870	HRH2	Receptor	PMID9792230	1	almost all the h2 receptor agonists exerted a histamine h2 receptor-independent muscle relaxation, which was more evident on acetylcholine- than on kcl-precontracted preparations
Histamine	HMDB0000870	HRH3	Receptor	PMID8960873	1	the formation of the metabolite, tele-methylhistamine, in brain of mice treated with an histamine h3 receptor antagonist was abolished by tacrine with an id50 as low as 1.2 +/- 0.4 mg/kg
Histamine	HMDB0000870	HRH4	Receptor	PMID30414378	1	the expression of histamine receptor subtypes, with special emphasis on the histamine h4 receptor, in different cell lines and human tumours, the signal transduction pathways and the associated biological responses as well as the in vivo treatment of experimental tumours with pharmacological ligands will be described
L-Glutamic acid	HMDB0000148	GRID2	Receptor	PMID11568633	1	+/lc purkinje cells degenerate postnatally because of a gain-of-function mutation in the delta2 glutamate receptor (grid2) that causes a constitutive na+ current leak
L-Glutamic acid	HMDB0000148	GRID1	Receptor	PMID32109663	1	results: we identified a novel association for hdl-c with grid1 (p = 5.43 x 10(-10)), which encodes a glutamate receptor channel subunit involved in synaptic plasticity
L-Glutamic acid	HMDB0000148	GRM7	Receptor	PMID22138407	1	for example, the metabotropic glutamate receptor 7 (mglur7) allosteric agonist amn082 (n,n'-dibenzyhydryl-ethane-1,2-diamine dihydrochloride) has been shown to be effective in the forced swim and tail-suspension test, behavioral assays sensitive to antidepressants
L-Arginine	HMDB0000517	GPRC6A	Receptor	PMID22714012	1	but is not involved in l-arginine-induced insulin release. | gprc6a is a seven-transmembrane receptor activated by a wide range of l-alpha-amino acids, most potently by l-arginine and other basic amino acids | in this study, we demonstrate that gprc6a is expressed in islets of langerhans, but activation of the receptor by l-arginine did not stimulate insulin secretion | the l-alpha-amino acid rec…
D-Glucose	HMDB0000122	SLC2A7	Transporter	Recon2	1	N/A
Glycerol	HMDB0000131	AQP3	Receptor	PMID32213983	1	N/A
Glycine	HMDB0000123	SLC16A10	Transporter	HMDB	1	N/A
Iron	HMDB0015531	SLC11A2	Transporter	PMID23506870	1	slc11a2 is a key player in iron metabolism and is ubiquitously expressed, most notably in the proximal duodenum, immature erythroid cells, brain, placenta and kidney | both slc11a1 and slc11a2 play an important role in macrophage iron recycling | slc11a2 also transports iron into the cytosol across the membrane of endocytotic vesicles of the transferrin receptor-cycle | intestinal iron absorption…
L-Arginine	HMDB0000517	SLC7A3	Transporter	Recon2	1	N/A
L-Arginine	HMDB0000517	SLC7A2	Transporter	Recon2	1	N/A
L-Arginine	HMDB0000517	SLC38A4	Transporter	Recon2	1	N/A
Biotin	HMDB0000030	SLC5A6	Transporter	PMID27084392	1	consistent with decreased slc5a6 expression, biotinylation of all carboxylases is significantly decreased (10-46%) in ccm and cbk hearts | finally we report that the hepatocyte circadian clock also regulates both slc5a6 expression and protein biotinylation in the liver | here, we report that expression of the biotin transporter slc5a6 gene is decreased in hearts of two distinct genetic mouse mode…
L-Asparagine	HMDB0000168	SLC43A1	Transporter	Recon2	1	N/A
L-Glutamic acid	HMDB0000148	GRIN3A	Receptor	PMID30029590	1	among the module d, four glutamate receptors as gria4, gria3, grin3a and grik4 were highlighted
L-Asparagine	HMDB0000168	SLC1A5	Transporter	PMID33420487	1	N/A
L-Aspartic acid	HMDB0000191	SLC1A2	Transporter	PMID31269432	1	N/A
Iron	HMDB0015531	TFR1	Receptor	PMID24847265	1	N/A
L-Carnitine	HMDB0000062	SLC22A5	Transporter	Recon2	1	N/A
12-HETE	HMDB0006111	GPR31	Receptor	PMID32918516	1	we demonstrate that morpholino-mediated knockdown of gpr31, a purported g-protein-coupled receptor for 12-hete, largely phenocopies both the depletion and the inhibition of 12-lox
L-Dopa	HMDB0000181	SLC16A10	Transporter	Recon2	1	N/A
L-Glutamic acid	HMDB0000148	GRM3	Receptor	PMID32839935	1	meanwhile, western blot (wb) analysis was employed to determine the levels of proliferation and metastasis-related proteins, as well as metabotropic glutamate receptor 3 (grm3) protein
L-Glutamic acid	HMDB0000148	GRIK2	Receptor	PMID30695556	1	ex- pression of gabaergic gabral, gabra2, gabrg2, gabrg], gabrq, gad], and gad genes as well as glutamatergic grial, gria2, grik2, grm2, grm5, and slc 7a8 genes were increased under csds
Betaine	HMDB0000043	SLC6A12	Transporter	PMID32213983	1	N/A
Retinal	HMDB0001358	RXRB	Nuclear Receptor	https://en.wikipedia.org/wiki/Nuclear_receptor#Ligands	1	N/A
Calcidiol	HMDB0003550	CUBN	Transporter	Recon2	1	N/A
L-Serine	HMDB0000187	SLC1A5	Transporter	PMID33269112	1	N/A
11-cis-Retinol	HMDB0006216	NR2F2	Nuclear Receptor	https://en.wikipedia.org/wiki/Nuclear_receptor#Ligands	1	N/A
Norepinephrine	HMDB0000216	ADRA2C	Receptor	https://en.wikipedia.org/wiki/Adrenergic_receptor	1	N/A
L-Methionine	HMDB0000696	SLC7A5	Transporter	PMID32377929	1	N/A
L-Phenylalanine	HMDB0000159	GPR142	Receptor	PMID27322810	1	in this study, we show that in addition to l-tryptophan, gpr142 signaling is also activated by l-phenylalanine but not by other naturally occurring amino acids | in this study, we show that in addition to l-tryptophan, gpr142 signaling is also activated by l-phenylalanine but not by other naturally occurring amino acids | in contrast, phenylalanine improves in vivo glucose disposal independently …
L-Phenylalanine	HMDB0000159	SLC43A2	Transporter	Recon2	1	N/A
L-Phenylalanine	HMDB0000159	SLC7A5	Transporter	PMID32377929	1	N/A
L-Phenylalanine	HMDB0000159	SLC16A10	Transporter	Recon2	1	N/A
L-Phenylalanine	HMDB0000159	SLC43A1	Transporter	Recon2	1	N/A
L-Serine	HMDB0000187	SLC1A4	Transporter	PMID33269112	1	N/A
L-Serine	HMDB0000187	SLC3A2	Transporter	PMID33269112	1	N/A
L-Methionine	HMDB0000696	SLC43A1	Transporter	Recon2	1	N/A
Norepinephrine	HMDB0000216	ADRB3	Receptor	https://en.wikipedia.org/wiki/Adrenergic_receptor	1	N/A
L-Serine	HMDB0000187	SLC43A1	Transporter	Recon2	1	N/A
L-Threonine	HMDB0000167	SLC43A1	Transporter	Recon2	1	N/A
L-Tryptophan	HMDB0000929	GPR142	Receptor	PMID27322810	1	in this study, we show that in addition to l-tryptophan, gpr142 signaling is also activated by l-phenylalanine but not by other naturally occurring amino acids
L-Tryptophan	HMDB0000929	SLC36A4	Transporter	Recon2	1	N/A
L-Tryptophan	HMDB0000929	SLC16A10	Transporter	Recon2	1	N/A
L-Tyrosine	HMDB0000158	SLC16A10	Transporter	Recon2	1	N/A
L-Tyrosine	HMDB0000158	SLC7A5	Transporter	PMID32377929	1	N/A
Oleic acid	HMDB0000207	SLC27A5	Transporter	Recon2	1	N/A
Uridine 5'-diphosphate	HMDB0000295	P2RY6	Receptor	PMID24335194	1	N/A
Vitamin A	HMDB0000305	RBP4	Transporter	Recon2	1	N/A
Thymidine	HMDB0000273	SLC29A2	Transporter	Recon2	1	N/A
Thyroxine	HMDB0000248	THRA	Nuclear Receptor	https://en.wikipedia.org/wiki/Nuclear_receptor#Ligands	1	at the peripheral level, fasting led to: (1) reduced serum thyroxine (t4) and triiodothyronine (t3), expression of dio1, thra, slc16a2, and mct8 protein in liver (2) increased hepatic slc16a10 and dio3 expression and (3) decreased slc16a2 and slc16a10 expressions in the thyroid gland
Thyroxine	HMDB0000248	THRB	Nuclear Receptor	https://en.wikipedia.org/wiki/Nuclear_receptor#Ligands	1	N/A
Uracil	HMDB0000300	SLC29A2	Transporter	Recon2	1	N/A
Urea	HMDB0000294	SLC14A1	Transporter	Recon2	1	N/A
Urea	HMDB0000294	SLC5A5	Transporter	Recon2	1	N/A
Urea	HMDB0000294	SLC5A1	Transporter	Recon2	1	N/A
Urea	HMDB0000294	SLC14A2	Transporter	Recon2	1	N/A
Uridine	HMDB0000296	SLC29A1	Transporter	Recon2	1	N/A
Uridine	HMDB0000296	SLC29A2	Transporter	Recon2	1	N/A
Vitamin A	HMDB0000305	RBP2	Transporter	Recon2	1	N/A
Uridine diphosphate glucose	HMDB0000286	P2RY14	Receptor	PMID24335194	1	N/A
Uridine triphosphate	HMDB0000285	P2RY6	Receptor	PMID24335194	1	N/A
Uridine triphosphate	HMDB0000285	P2RY11	Receptor	PMID24335194	1	N/A
Uridine triphosphate	HMDB0000285	P2RY2	Receptor	PMID24335194	1	N/A
Uridine triphosphate	HMDB0000285	P2RY4	Receptor	PMID24335194	1	N/A
Vitamin A	HMDB0000305	RARB	Nuclear Receptor	https://en.wikipedia.org/wiki/Nuclear_receptor#Ligands	1	N/A
Vitamin A	HMDB0000305	RARG	Nuclear Receptor	https://en.wikipedia.org/wiki/Nuclear_receptor#Ligands	1	N/A
Vitamin A	HMDB0000305	RARA	Nuclear Receptor	https://en.wikipedia.org/wiki/Nuclear_receptor#Ligands	1	N/A
L-Tyrosine	HMDB0000158	GPR35	Receptor	PMID22523636	1	multiple tyrosine metabolites are gpr35 agonists. | here we report the agonist activity of multiple tyrosine metabolites at the gpr35 | molecular assays including beta-arrestin translocation, erk phosphorylation and receptor internalization confirmed that gpr35 functions as a receptor for 5,6-dihydroxyindole-2-carboxylic acid, 3,3',5'-triiodothyronine, 3,3',5-triiodothyronine, gentisate, rosmarin…
L-Valine	HMDB0000883	SLC43A2	Transporter	Recon2	1	N/A
Thymine	HMDB0000262	SLC29A2	Transporter	Recon2	1	N/A
L-Methionine	HMDB0000696	SLC43A2	Transporter	Recon2	1	N/A
Norepinephrine	HMDB0000216	ADRA2A	Receptor	https://en.wikipedia.org/wiki/Adrenergic_receptor	1	N/A
Norepinephrine	HMDB0000216	ADRA1B	Receptor	https://en.wikipedia.org/wiki/Adrenergic_receptor	1	N/A
Norepinephrine	HMDB0000216	ADRA2B	Receptor	https://en.wikipedia.org/wiki/Adrenergic_receptor	1	N/A
Norepinephrine	HMDB0000216	SLC22A1	Transporter	Recon2	1	N/A
Norepinephrine	HMDB0000216	SLC22A2	Transporter	Recon2	1	N/A
Leukotriene B4	HMDB0001085	PPARA	Nuclear Receptor	PMID20615454	1	N/A
Norepinephrine	HMDB0000216	ADRA1D	Receptor	https://en.wikipedia.org/wiki/Adrenergic_receptor	1	N/A
Myristic acid	HMDB0000806	SLC27A2	Transporter	Recon2	1	N/A
Melatonin	HMDB0001389	MTNR1A	Receptor	PMID26067916	1	the aim of this study was to identify single nucleotide polymorphisms (snps) in bovine melatonin receptor 1a (mtnr1a) and to determine if these snps are associated with body measurement traits (bmts) and meat quality traits (mqts) in qinchuan cattle
Malic acid	HMDB0000156	SLC13A5	Transporter	PMID31882442	1	N/A
Malic acid	HMDB0000156	SLC1A3	Transporter	https://en.wikipedia.org/wiki/Excitatory_amino_acid_transporter_1	1	N/A
Norepinephrine	HMDB0000216	ADRA1A	Receptor	https://en.wikipedia.org/wiki/Adrenergic_receptor	1	N/A
Norepinephrine	HMDB0000216	ADRB1	Receptor	https://en.wikipedia.org/wiki/Adrenergic_receptor	1	N/A
Lipoxin A4	HMDB0004385	ESR1	Receptor	PMID24587003	1	N/A
Liothyronine	HMDB0000265	SLC16A2	Transporter	Recon2	1	N/A
Norepinephrine	HMDB0000216	SLC22A3	Transporter	Recon2	1	N/A
Norepinephrine	HMDB0000216	ADRB2	Receptor	https://en.wikipedia.org/wiki/Adrenergic_receptor	1	N/A
Linoleic acid	HMDB0000673	SLC27A5	Transporter	Recon2	1	N/A
Linoleic acid	HMDB0000673	TRPV4	Receptor	PMID25061872	1	N/A
L-Serine	HMDB0000187	SLC7A10	Transporter	PMID33269112	1	N/A
Lanosterol	HMDB0001251	HRH2	Receptor	PMID29142437	1	the analysis suggests that lanosterol and alpha-amyrin may be a suitable therapeutic agent against histamine h2 receptor
L-Histidine	HMDB0000177	SLC38A4	Transporter	Recon2	1	N/A
L-Glutamine	HMDB0000641	SLC43A1	Transporter	Recon2	1	N/A
L-Lysine	HMDB0000182	SLC7A1	Transporter	Recon2	1	N/A
L-Glutamine	HMDB0000641	SLC7A6	Transporter	PMID26724577	1	N/A
L-Glutamine	HMDB0000641	SLC7A7	Transporter	PMID26724577	1	N/A
L-Glutamine	HMDB0000641	SLC38A3	Transporter	PMID26724577	1	N/A
L-Glutamine	HMDB0000641	SLC6A14	Transporter	PMID26724577	1	N/A
L-Glutamine	HMDB0000641	SLC38A5	Transporter	PMID26724577	1	N/A
L-Glutamine	HMDB0000641	SLC38A7	Transporter	PMID26724577	1	N/A
L-Glutamine	HMDB0000641	SLC38A8	Transporter	PMID26724577	1	N/A
L-Lysine	HMDB0000182	SLC7A3	Transporter	Recon2	1	N/A
L-Lysine	HMDB0000182	SLC7A2	Transporter	Recon2	1	N/A
L-Glutamine	HMDB0000641	SLC38A1	Transporter	PMID26724577	1	N/A
L-Histidine	HMDB0000177	SLC7A5	Transporter	PMID32377929	1	N/A
L-Homoserine	HMDB0000719	SLC43A1	Transporter	Recon2	1	N/A
L-Isoleucine	HMDB0000172	SLC43A2	Transporter	Recon2	1	N/A
L-Leucine	HMDB0000687	SLC3A2	Transporter	PMID33953707	1	in particular, the amino acid transporters slc1a5 and slc7a5 as well as the ancillary subunit slc3a2, which are required for efficient uptake of glutamine and leucine respectively, could strengthen the metabolic capabilities and effector functions of tumor-directed car-nk and t cells
L-Leucine	HMDB0000687	SLC7A5	Transporter	PMID33953707	1	in particular, the amino acid transporters slc1a5 and slc7a5 as well as the ancillary subunit slc3a2, which are required for efficient uptake of glutamine and leucine respectively, could strengthen the metabolic capabilities and effector functions of tumor-directed car-nk and t cells
L-Leucine	HMDB0000687	SLC43A2	Transporter	Recon2	1	N/A
L-Lysine	HMDB0000182	SLC38A4	Transporter	Recon2	1	N/A
Thyroxine	HMDB0000248	SLC16A2	Transporter	Recon2	1	N/A
Vitamin A	HMDB0000305	RBP1	Transporter	Recon2	1	N/A
Calcidiol	HMDB0003550	LRP2	Transporter	Recon2	1	N/A
Phosphate	HMDB0001429	SLC20A2	Transporter	PMID30721528	1	here we identify impaired bone quality and strength in slc20a2(-/-) mice lacking the phosphate transporter slc20a2 | slc20a2, encoding the phosphate transporter pit2, is an important genetic | determinant of bone quality and strength.
Serotonin	HMDB0000259	SLC22A1	Transporter	Recon2	1	N/A
Serotonin	HMDB0000259	TRPC6	Receptor	PMID24259679	1	john's wort, exerts antidepressant properties via indirect inhibition of serotonin reuptake by selectively activating the canonical transient receptor potential channel 6 (trpc6)
Sodium	HMDB0000588	SLC5A1	Transporter	Recon2	1	N/A
Sodium	HMDB0000588	SLC5A5	Transporter	Recon2	1	N/A
Sodium	HMDB0000588	SLC5A3	Transporter	Recon2	1	N/A
Spermine	HMDB0001256	SLC22A4	Transporter	HMDB	1	N/A
Sphingosine 1-phosphate	HMDB0000277	S1PR3	Receptor	PMID28943478	1	sexual dimorphism of metabolic and vascular dysfunction in aged mice and those | lacking the sphingosine 1-phosphate receptor 3.
Sphingosine 1-phosphate	HMDB0000277	S1PR5	Receptor	PMID24977489	1	sphingosine 1-phosphate (s1p) is a lipid metabolite and a ligand of five g protein-coupled cell surface receptors s1pr1 to s1pr5
Stearic acid	HMDB0000827	SLC27A5	Transporter	Recon2	1	N/A
Succinic acid	HMDB0000254	SLC13A5	Transporter	PMID31882442	1	N/A
Testosterone	HMDB0000234	AR	Nuclear Receptor	https://en.wikipedia.org/wiki/Androgen_receptor	1	N/A
Tetracosanoic acid	HMDB0002003	SLC27A2	Transporter	Recon2	1	N/A
Retinal	HMDB0001358	RARB	Nuclear Receptor	https://en.wikipedia.org/wiki/Nuclear_receptor#Ligands	1	N/A
Retinal	HMDB0001358	RXRA	Nuclear Receptor	https://en.wikipedia.org/wiki/Nuclear_receptor#Ligands	1	N/A
Retinal	HMDB0001358	RARG	Nuclear Receptor	https://en.wikipedia.org/wiki/Nuclear_receptor#Ligands	1	N/A
Ornithine	HMDB0000214	SLC7A1	Transporter	Recon2	1	N/A
Ornithine	HMDB0000214	SLC7A3	Transporter	Recon2	1	N/A
Oxoglutaric acid	HMDB0000208	OXGR1	Receptor	https://gpcrdb.org/ligand/statistics	1	N/A
Palmitic acid	HMDB0000220	SLC27A5	Transporter	Recon2	1	N/A
Serotonin	HMDB0000259	SLC22A2	Transporter	Recon2	1	N/A
Serotonin	HMDB0000259	HTR1A	Receptor	PMID16251523	1	transport: the serotonin receptor 1a gene (htr1a), serotonin receptor 2a gene | here, we describe the characterization of three genes of the canine serotonergic system: the serotonin receptor 1a and 2a gene (htr1a and htr2a) and the serotonin transporter gene (slc6a4) | (htr2a), and serotonin transporter gene (slc6a4). | structure and variation of three canine genes involved in serotonin binding …
Serotonin	HMDB0000259	HTR6	Receptor	PMID18256283	1	as sstr3 and htr6 are the only somatostatin and serotonin receptor subtypes that localize to cilia, we hypothesized they contain ciliary localization sequences | certain g protein-coupled receptors (gpcrs), including somatostatin receptor 3 (sstr3) and serotonin receptor 6 (htr6), localize to cilia
Choline	HMDB0000097	SLC44A2	Transporter	HMDB	1	N/A
Calcidiol	HMDB0003550	GC	Transporter	Recon2	1	N/A
Chenodeoxycholic acid	HMDB0000518	NR1H4	Nuclear Receptor	PMID20615454	1	N/A
Chloride ion	HMDB0000492	SLC17A1	Transporter	Recon2	1	N/A
Cholesterol	HMDB0000067	RORC	Nuclear Receptor	https://en.wikipedia.org/wiki/Nuclear_receptor#Ligands	1	disrupting hepatocyte cyp51 from cholesterol synthesis leads to progressive liver | injury in the developing mouse and decreases rorc signalling.
Cholesterol	HMDB0000067	RORB	Nuclear Receptor	https://en.wikipedia.org/wiki/Nuclear_receptor#Ligands	1	N/A
Cholesterol	HMDB0000067	RORA	Nuclear Receptor	https://en.wikipedia.org/wiki/Nuclear_receptor#Ligands	1	the study aimed to investigate tissue-specific gene expression of abca1 and abcg1, encoding cholesterol transporters, as well as pparg, lxrbeta (nr1h2), and rora, encoding the most important transcriptional regulators of lipid metabolism, in subcutaneous and visceral adipose tissue (sat and vat) in women with metabolic syndrome | mice lacking a functional roralpha display a range of metabolic abn…
Cholesterol	HMDB0000067	NPC1L1	Receptor	PMID21763723	1	N/A
Choline	HMDB0000097	SLC44A3	Transporter	HMDB	1	N/A
L-Glutamic acid	HMDB0000148	GRM4	Receptor	PMID28646511	1	n-phenyl-7-(hydroxyimino) cyclopropa[b]chromen-1a-carboxamide (phccc), a positive allosteric modulator of metabotropic glutamate receptor 4 (mglur4), can promote regulatory t cells by altering cytokine secretion to bias t cell differentiation
Serotonin	HMDB0000259	HTR1D	Receptor	PMID20581837	1	expression of the g alpha(q)-linked serotonin receptor 5-hydroxytryptamine receptor-2b (htr2b) in maternal islets increased during pregnancy and normalized just before parturition, whereas expression of the g alpha(i)-linked receptor htr1d increased at the end of pregnancy and postpartum
L-Glutamic acid	HMDB0000148	SLC1A5	Transporter	PMID29208682	1	silencing yap or taz substantially reduced the amount of intracellular glutamate through decreased expression of slc1a5 and gls, respectively, genes that encode proteins that promote glutamine uptake and metabolism
L-Cysteine	HMDB0000574	SLC7A11	Transporter	PMID33000412	1	N/A
Prostaglandin E2	HMDB0001220	PTGER1	Receptor	PMID17761898	1	ptger1 and ptger2 receptors mediate regulation of progesterone synthesis and type | granulosa lutein cells. | 1 11beta-hydroxysteroid dehydrogenase activity by prostaglandin e2 in human
Retinal	HMDB0001358	RARA	Nuclear Receptor	https://en.wikipedia.org/wiki/Nuclear_receptor#Ligands	1	N/A
Retinal	HMDB0001358	RXRG	Nuclear Receptor	https://en.wikipedia.org/wiki/Nuclear_receptor#Ligands	1	N/A
Serotonin	HMDB0000259	HTR4	Receptor	PMID30695556	1	the collected samples of the ventral tegmental area were se-- quenced at jsc genoanalytica,(http://genoanalytica.ru/, moscow, russia).'we found that genes, related with serotonin (tph2, maob, sic6a4, htr4, htr1a) were upregulated but expression of htr3a gene was downregulated in the ventral tegmental area of depressive mice in comparison with the control
Serotonin	HMDB0000259	HTR3B	Receptor	PMID23183509	1	we tested the metabolic effects of ondansetron in newly derived congenic rat strain, carrying limited chromosome 8 regions of (pd) brown norway (bn) and polydactylous (pd) strain origins (including variant serotonin receptor htr3b gene) within the genomic background of highly inbred model of metabolic syndrome, the spontaneously hypertensive rat (shr)
Serotonin	HMDB0000259	HTR2C	Receptor	PMID27681143	1	method: genetic variants of relevance to clozapine metabolism, clearance, and response were assessed through targeted genotyping of cytochrome p450 enzymes cyp1a2 and cyp2c19, the efflux transporter abcb1, the serotonin receptor (htr2c), leptin (lep), and leptin receptor (lepr)
Palmitoleic acid	HMDB0003229	SLC27A2	Transporter	Recon2	1	N/A
Phytanic acid	HMDB0000801	PPARA	Nuclear Receptor	PMID11923221	1	here, we report that phytanic acid is not only a transactivator of ppara, but it also acts via pparb and pparg in cv-1 cells that have been cotransfected with the respective full-length receptor and an acyl-coa oxidase-ppar-responsive element-luciferase construct
Vitamin D3	HMDB0000876	CD36	Transporter	Recon2	1	N/A
Phytanic acid	HMDB0000801	PPARG	Nuclear Receptor	PMID11923221	1	here, we report that phytanic acid is not only a transactivator of ppara, but it also acts via pparb and pparg in cv-1 cells that have been cotransfected with the respective full-length receptor and an acyl-coa oxidase-ppar-responsive element-luciferase construct | compared with the pparg-specific agonist ciglitazone, phytanic acid exerts only minor effects on the differentiation of c3h10t1/2 cel…
all-trans-Retinoic acid	HMDB0001852	RARA	Nuclear Receptor	PMID20615454	1	N/A
alpha-Linolenic acid	HMDB0001388	SLC27A5	Transporter	Recon2	1	N/A
alpha-Tocopherol	HMDB0001893	NPC1L1	Transporter	Recon2	1	N/A
alpha-Tocopherol	HMDB0001893	SCARB1	Transporter	Recon2	1	the alpha-tocopherol affected in a short-term the expression of genes in lt muscle (abca1, lpl, apoe, and srebp1) and sf (abca1, scarb1, lpl, and pparg)
beta-Carotene	HMDB0000561	RARA	Nuclear Receptor	https://en.wikipedia.org/wiki/Nuclear_receptor#Ligands	1	N/A
beta-Carotene	HMDB0000561	RARG	Nuclear Receptor	https://en.wikipedia.org/wiki/Nuclear_receptor#Ligands	1	N/A
beta-Carotene	HMDB0000561	RARB	Nuclear Receptor	https://en.wikipedia.org/wiki/Nuclear_receptor#Ligands	1	N/A
gamma-Aminobutyric acid	HMDB0000112	SLC6A12	Transporter	https://en.wikipedia.org/wiki/GABA_transporter	1	N/A
gamma-Aminobutyric acid	HMDB0000112	SLC6A8	Transporter	https://en.wikipedia.org/wiki/GABA_transporter	1	N/A
gamma-Aminobutyric acid	HMDB0000112	SLC6A13	Transporter	https://en.wikipedia.org/wiki/GABA_transporter	1	N/A
gamma-Aminobutyric acid	HMDB0000112	GABRB2	Receptor	PMID33594062	1	mechanistically, mir-33 deficiency upregulates gamma-aminobutyric acid (gaba)a receptor subunit genes such as gabrb2 and gabra4
gamma-Aminobutyric acid	HMDB0000112	GABRA4	Receptor	PMID33594062	1	mechanistically, mir-33 deficiency upregulates gamma-aminobutyric acid (gaba)a receptor subunit genes such as gabrb2 and gabra4
gamma-Aminobutyric acid	HMDB0000112	GABRA1	Receptor	PMID30891080	1	results: twelve compounds interacted with 49 targets, of which top three targets were gamma-aminobutyric acid receptor subunit alpha-1 (gabra1), prostaglandin g/h synthase 2 (pghs-2), and sodium-dependent noradrenaline transporter
gamma-Aminobutyric acid	HMDB0000112	SLC6A6	Transporter	https://en.wikipedia.org/wiki/GABA_transporter	1	N/A
gamma-Aminobutyric acid	HMDB0000112	GABBR2	Receptor	PMID30610899	1	the expression levels of glial glutamate transporter-1 (glt-1), glutamine synthetase (gs) and gamma-aminobutyric acid type b receptor subunit 2 (gababr2) were also markedly decreased in these two aging models
gamma-Aminobutyric acid	HMDB0000112	SLC6A1	Transporter	https://en.wikipedia.org/wiki/GABA_transporter	1	N/A
gamma-Aminobutyric acid	HMDB0000112	SLC6A11	Transporter	https://en.wikipedia.org/wiki/GABA_transporter	1	N/A
Vitamin D3	HMDB0000876	VDR	Nuclear Receptor	https://en.wikipedia.org/wiki/Nuclear_receptor#Ligands	1	7-dehydrocholesterol is subsequently hydroxylated in the liver and then in the kidney to produce 1,25-(oh)2d3, the active metabolite that binds to specific receptors (vdr) in target tissues, mainly bone and intestine | the following polymorphisms were genotyped using taqman assays: group-specific component (gc) rs7041, 7-dehydrocholesterol reductase (dhcr7) rs12785878, cytochrome p450 2r1 (cyp2r1…
Vitamin D3	HMDB0000876	GOT2	Transporter	Recon2	1	N/A
all-trans-Retinoic acid	HMDB0001852	RXRG	Nuclear Receptor	https://en.wikipedia.org/wiki/Nuclear_receptor#Ligands	1	N/A
all-trans-Retinoic acid	HMDB0001852	RXRB	Nuclear Receptor	https://en.wikipedia.org/wiki/Nuclear_receptor#Ligands	1	N/A
all-trans-Retinoic acid	HMDB0001852	RXRA	Nuclear Receptor	https://en.wikipedia.org/wiki/Nuclear_receptor#Ligands	1	N/A
Prostaglandin F2a	HMDB0001139	SLC22A1	Transporter	Recon2	1	N/A
Progesterone	HMDB0001830	PGR	Nuclear Receptor	https://en.wikipedia.org/wiki/Nuclear_receptor#Ligands	1	the loss of pgr in turn decreased the expression of renal 24-hydroxylase via transcriptional regulation because cyp24a1 gene has a progesterone receptor-binding site on promoter | a thorough knowledge of the normal physiological fluctuations in estrogen and progesterone receptors (pgr) is essential to characterize the changes in er and pgr in the abnormal endometrium | they also observed an eleva…
Prostaglandin D2	HMDB0001403	PTGDR2	Receptor	PMID29604141	1	correction to "absorption, distribution, metabolism, and excretion of the oral | prostaglandin d2 receptor 2 antagonist fevipiprant (qaw039) in healthy volunteers | and in vitro".
Thiamine	HMDB0000235	SLC19A3	Transporter	PMID28284395	1	N/A
Prostaglandin D2	HMDB0001403	PTGDR	Receptor	PMID34389612	1	only a portion of polyp th2 cells expressed the prostaglandin d2 receptor crth2, whereas a subpopulation of cd109(+)crth2(-) th2 cells expressed mrna for common inhibitor receptors including lag3 and tim3 and produced il-10
Prostaglandin E2	HMDB0001220	PTGER2	Receptor	PMID17761898	1	ptger1 and ptger2 receptors mediate regulation of progesterone synthesis and type | granulosa lutein cells. | 1 11beta-hydroxysteroid dehydrogenase activity by prostaglandin e2 in human
L-Glutamine	HMDB0000641	SLC6A19	Transporter	PMID26724577	1	N/A
Prostaglandin E2	HMDB0001220	SLC22A1	Transporter	Recon2	1	N/A
Prostaglandin E2	HMDB0001220	SLC22A2	Transporter	Recon2	1	N/A
Prostaglandin F2a	HMDB0001139	SLC22A2	Transporter	Recon2	1	N/A
Xanthine	HMDB0000292	ADORA1	Receptor	PMID31675497	1	metabolomic profiles and single-cell transcriptome reveal that cd4(+) t cell-derived xanthine acts on oligodendrocytes in the left amygdala via adenosine receptor a1
Putrescine	HMDB0001414	SLC22A4	Transporter	HMDB	1	N/A
Pyruvic acid	HMDB0000243	SLC16A1	Transporter	PMID31882442	1	N/A
Pyruvic acid	HMDB0000243	SLC16A11	Transporter	https://www.genecards.org/cgi-bin/carddisp.pl?gene=SLC16A11	1	N/A
Retinal	HMDB0001358	STRA6	Transporter	PMID27830500	1	N/A
Prostaglandin E2	HMDB0001220	PTGER4	Receptor	PMID33129574	1	the results showed that the expression of pg-related genes glutathione-s-transferase a3 (gsta3), cyclooxygenase 2 (cox-2), prostaglandin d2 synthase (ptgds), prostaglandin e synthase (ptges), prostaglandin e2 receptor (ptger) 3, ptger4, prostaglandin reductase 1 (ptgr1) and hematopoietic prostaglandin d synthases (hpgds) expression were identified and could significantly respond to thiram-induced…
Ornithine	HMDB0000214	SLC7A2	Transporter	Recon2	1	N/A
Thromboxane A2	HMDB0001452	TBXA2R	Receptor	PMID9774254	1	hypoxic pulmonary vasoconstriction was not affected by (i) the cyclooxygenase inhibitor acetylsalicylic acid, (ii) the thromboxane a2 receptor antagonist bm13.505, (iii) the 5'-lipoxygenase inhibitor mk886, and (iv) the lipoxygenase and cyclooxygenase inhibitor bw755c
Thymidine	HMDB0000273	SLC29A1	Transporter	Recon2	1	N/A
gamma-Linolenic acid	HMDB0003073	SLC27A5	Transporter	Recon2	1	N/A
