# Supplementary material for: MEBOCOST maps metabolite-mediated intercellular communications using single-cell RNA-seq
Source: Nucleic Acids Res. 2025 Jun 26;53(12):gkaf569. doi: 10.1093/nar/gkaf569 (PMC12199156; doi:10.1093/nar/gkaf569)
Supplement: gkaf569_Supplemental_Files [file gkaf569_supplemental_files.zip › Supplementary Table 2.xlsx]

## Sheet: TN
Sender	Metabolite	Metabolite_Name	Receiver	Sensor	Commu_Score	permutation_test_fdr
MSC	HMDB0000641	L-Glutamine	ILC2s	Slc38a1	7.58233	0
MSC	HMDB0000641	L-Glutamine	Bcells	Slc38a1	7.05029	0
MSC	HMDB0000641	L-Glutamine	NK	Slc3a2	6.93156	0
MSC	HMDB0000641	L-Glutamine	MSC	Slc3a2	6.81529	0
MSC	HMDB0000641	L-Glutamine	Pdgfra_APC	Slc1a5	6.63055	0
MSC	HMDB0000641	L-Glutamine	Macrophages	Slc38a1	6.33232	0
MSC	HMDB0000641	L-Glutamine	Cytotoxic_T	Slc3a2	6.30608	0
MSC	HMDB0000067	Cholesterol	EC	Cd36	5.99016	0
MSC	HMDB0000641	L-Glutamine	Platelets	Slc38a1	5.83755	0
MSC	HMDB0000641	L-Glutamine	VSM	Slc1a5	5.82193	0
MSC	HMDB0000641	L-Glutamine	Lymph_EC	Slc38a2	5.6875	0
EC	HMDB0000641	L-Glutamine	ILC2s	Slc38a1	5.59503	0
MSC	HMDB0000641	L-Glutamine	Treg	Slc3a2	5.53426	0
Pdgfra_APC	HMDB0000112	gamma-Aminobutyric acid	EC	Slc6a6	5.43697	0
MSC	HMDB0000641	L-Glutamine	Macrophages	Slc3a2	5.39774	0
MSC	HMDB0000641	L-Glutamine	Basophils	Slc3a2	5.27911	0
EC	HMDB0000112	gamma-Aminobutyric acid	EC	Slc6a6	5.23339	0
EC	HMDB0000641	L-Glutamine	Bcells	Slc38a1	5.19389	0
EC	HMDB0000641	L-Glutamine	NK	Slc3a2	5.10587	0
EC	HMDB0000641	L-Glutamine	MSC	Slc3a2	5.04332	0
MSC	HMDB0000641	L-Glutamine	ILC2s	Slc3a2	5.01391	0
MSC	HMDB0000641	L-Glutamine	NMSC	Slc1a5	4.95231	0
MSC	HMDB0000641	L-Glutamine	Cytotoxic_T	Slc38a1	4.94295	0
EC	HMDB0000641	L-Glutamine	Pdgfra_APC	Slc1a5	4.8909	0
MSC	HMDB0000641	L-Glutamine	NK	Slc38a1	4.88592	0
MSC	HMDB0000641	L-Glutamine	ILC2s	Slc38a2	4.87037	0
MSC	HMDB0000641	L-Glutamine	EC	Slc38a2	4.86656	0
MSC	HMDB0000641	L-Glutamine	VSM	Slc3a2	4.85598	0
MSC	HMDB0000214	Ornithine	MSC	Slc7a2	4.71998	0
MSC	HMDB0000641	L-Glutamine	Pericytes	Slc38a2	4.70316	0
EC	HMDB0000641	L-Glutamine	Macrophages	Slc38a1	4.66533	0
EC	HMDB0000641	L-Glutamine	Cytotoxic_T	Slc3a2	4.64849	0
Macrophages	HMDB0000067	Cholesterol	EC	Cd36	4.54623	0
MSC	HMDB0000067	Cholesterol	ILC2s	Rora	4.49713	0
Platelets	HMDB0000112	gamma-Aminobutyric acid	EC	Slc6a6	4.41541	0
MSC	HMDB0000641	L-Glutamine	VSM	Slc38a2	4.39234	0
Pericytes	HMDB0000112	gamma-Aminobutyric acid	EC	Slc6a6	4.31124	0
EC	HMDB0000641	L-Glutamine	Platelets	Slc38a1	4.30711	0
EC	HMDB0000641	L-Glutamine	VSM	Slc1a5	4.29444	0
EC	HMDB0000641	L-Glutamine	Lymph_EC	Slc38a2	4.19355	0
EC	HMDB0000067	Cholesterol	EC	Cd36	4.18305	0
MSC	HMDB0000641	L-Glutamine	Treg	Slc38a1	4.18184	0
MSC	HMDB0000641	L-Glutamine	CD8T	Slc3a2	4.17968	0
Pdgfra_APC	HMDB0000112	gamma-Aminobutyric acid	Macrophages	Slc6a6	4.13139	0
EC	HMDB0000641	L-Glutamine	Treg	Slc3a2	4.08046	0
MSC	HMDB0000641	L-Glutamine	NK	Slc38a2	4.06641	0
MSC	HMDB0000641	L-Glutamine	EC	Slc3a2	4.0156	0
EC	HMDB0000641	L-Glutamine	Macrophages	Slc3a2	3.98032	0
Pdgfra_APC	HMDB0000112	gamma-Aminobutyric acid	Neutrophils	Slc6a6	3.97911	0
EC	HMDB0000112	gamma-Aminobutyric acid	Macrophages	Slc6a6	3.97669	0
MSC	HMDB0000641	L-Glutamine	Cytotoxic_T	Slc38a2	3.94352	0
MSC	HMDB0000641	L-Glutamine	CD8T	Slc38a1	3.89964	0
MSC	HMDB0000641	L-Glutamine	Bcells	Slc38a2	3.89414	0
EC	HMDB0000641	L-Glutamine	Basophils	Slc3a2	3.88871	0
EC	HMDB0000112	gamma-Aminobutyric acid	Neutrophils	Slc6a6	3.83011	0
Pdgfra_APC	HMDB0000641	L-Glutamine	ILC2s	Slc38a1	3.81383	0
MSC	HMDB0000641	L-Glutamine	Erythroid-like	Slc38a1	3.80835	0
MSC	HMDB0000641	L-Glutamine	Basophils	Slc38a2	3.80464	0
MSC	HMDB0000641	L-Glutamine	Pdgfra_APC	Slc38a2	3.78859	0
MSC	HMDB0000641	L-Glutamine	NMSC	Slc38a2	3.78653	0
MSC	HMDB0000641	L-Glutamine	Basophils	Slc7a5	3.74039	0
EC	HMDB0000641	L-Glutamine	ILC2s	Slc3a2	3.69671	0
EC	HMDB0000641	L-Glutamine	NMSC	Slc1a5	3.65297	0
Erythroid-like	HMDB0003178	Heme	Pdgfra_APC	Lrp1	3.64428	0
EC	HMDB0000641	L-Glutamine	Cytotoxic_T	Slc38a1	3.64104	0
EC	HMDB0000641	L-Glutamine	NK	Slc38a1	3.59999	0
EC	HMDB0000641	L-Glutamine	ILC2s	Slc38a2	3.58899	0
EC	HMDB0000641	L-Glutamine	EC	Slc38a2	3.58627	0
EC	HMDB0000641	L-Glutamine	VSM	Slc3a2	3.57741	0
Pdgfra_APC	HMDB0000641	L-Glutamine	Bcells	Slc38a1	3.53778	0
MSC	HMDB0000641	L-Glutamine	Treg	Slc38a2	3.53331	0
Pdgfra_APC	HMDB0000641	L-Glutamine	NK	Slc3a2	3.4784	0
EC	HMDB0000641	L-Glutamine	Pericytes	Slc38a2	3.46467	0
MSC	HMDB0000641	L-Glutamine	CD8T	Slc38a2	3.45646	0
Pdgfra_APC	HMDB0000641	L-Glutamine	MSC	Slc3a2	3.43328	0
Basophils	HMDB0000112	gamma-Aminobutyric acid	EC	Slc6a6	3.42551	0
Macrophages	HMDB0000067	Cholesterol	ILC2s	Rora	3.4131	0
MSC	HMDB0000641	L-Glutamine	Lymph_EC	Slc3a2	3.41008	0
MSC	HMDB0000641	L-Glutamine	Platelets	Slc38a2	3.38075	0
Platelets	HMDB0000112	gamma-Aminobutyric acid	Macrophages	Slc6a6	3.35514	0
Basophils	HMDB0000641	L-Glutamine	ILC2s	Slc38a1	3.35084	0
Pdgfra_APC	HMDB0000641	L-Glutamine	Pdgfra_APC	Slc1a5	3.32449	0
Pericytes	HMDB0000112	gamma-Aminobutyric acid	Macrophages	Slc6a6	3.27598	0
MSC	HMDB0000641	L-Glutamine	CD4T	Slc38a2	3.26255	0
MSC	HMDB0000641	L-Glutamine	Platelets	Slc3a2	3.25676	0
MSC	HMDB0000067	Cholesterol	Treg	Rora	3.24173	0
EC	HMDB0000641	L-Glutamine	VSM	Slc38a2	3.23713	0
Platelets	HMDB0000112	gamma-Aminobutyric acid	Neutrophils	Slc6a6	3.23147	0
MSC	HMDB0000641	L-Glutamine	MSC	Slc38a2	3.20422	0
MSC	HMDB0000214	Ornithine	Basophils	Slc7a1	3.19693	0
VSM	HMDB0000112	gamma-Aminobutyric acid	EC	Slc6a6	3.19065	0
MSC	HMDB0000641	L-Glutamine	Macrophages	Slc38a2	3.1852	0
Pdgfra_APC	HMDB0000641	L-Glutamine	Macrophages	Slc38a1	3.1777	0
Pdgfra_APC	HMDB0000641	L-Glutamine	Cytotoxic_T	Slc3a2	3.1657	0
MSC	HMDB0000641	L-Glutamine	Macrophages	Slc1a5	3.16355	0
Pericytes	HMDB0000112	gamma-Aminobutyric acid	Neutrophils	Slc6a6	3.15523	0
EC	HMDB0000067	Cholesterol	ILC2s	Rora	3.14044	0
Basophils	HMDB0000641	L-Glutamine	Bcells	Slc38a1	3.11473	0
EC	HMDB0000641	L-Glutamine	Treg	Slc38a1	3.08388	0
EC	HMDB0000641	L-Glutamine	CD8T	Slc3a2	3.08102	0
Basophils	HMDB0000641	L-Glutamine	NK	Slc3a2	3.06176	0
MSC	HMDB0000641	L-Glutamine	Cytotoxic_T	Slc1a5	3.0444	0
Basophils	HMDB0000641	L-Glutamine	MSC	Slc3a2	3.02914	0
MSC	HMDB0000641	L-Glutamine	Pdgfra_APC	Slc3a2	3.0037	0
EC	HMDB0000641	L-Glutamine	NK	Slc38a2	2.99727	0
EC	HMDB0000641	L-Glutamine	EC	Slc3a2	2.95897	0
Basophils	HMDB0000641	L-Glutamine	Pdgfra_APC	Slc1a5	2.94556	0
Pdgfra_APC	HMDB0000641	L-Glutamine	Platelets	Slc38a1	2.93745	0
Pdgfra_APC	HMDB0000641	L-Glutamine	VSM	Slc1a5	2.91906	0
EC	HMDB0000641	L-Glutamine	Cytotoxic_T	Slc38a2	2.90617	0
EC	HMDB0000641	L-Glutamine	CD8T	Slc38a1	2.87423	0
EC	HMDB0000641	L-Glutamine	Bcells	Slc38a2	2.86994	0
Pdgfra_APC	HMDB0000641	L-Glutamine	Lymph_EC	Slc38a2	2.85658	0
NMSC	HMDB0000067	Cholesterol	EC	Cd36	2.84893	0
EC	HMDB0000641	L-Glutamine	Erythroid-like	Slc38a1	2.80849	0
EC	HMDB0000641	L-Glutamine	Basophils	Slc38a2	2.80236	0
Basophils	HMDB0000641	L-Glutamine	Macrophages	Slc38a1	2.79441	0
EC	HMDB0000641	L-Glutamine	Pdgfra_APC	Slc38a2	2.79155	0
EC	HMDB0000641	L-Glutamine	NMSC	Slc38a2	2.79056	0
Basophils	HMDB0000641	L-Glutamine	Cytotoxic_T	Slc3a2	2.78854	0
Pdgfra_APC	HMDB0000641	L-Glutamine	Treg	Slc3a2	2.77828	0
EC	HMDB0000641	L-Glutamine	Basophils	Slc7a5	2.75903	0
MSC	HMDB0000641	L-Glutamine	CD4T	Slc38a1	2.74251	0
NK	HMDB0000641	L-Glutamine	ILC2s	Slc38a1	2.71774	0
MSC	HMDB0000067	Cholesterol	Pericytes	Cd36	2.71683	0
Pdgfra_APC	HMDB0000641	L-Glutamine	Macrophages	Slc3a2	2.71085	0
MSC	HMDB0000641	L-Glutamine	Bcells	Slc3a2	2.70294	0
MSC	HMDB0000641	L-Glutamine	Treg	Slc1a5	2.68399	0
MSC	HMDB0000641	L-Glutamine	EC	Slc1a5	2.67943	0
Pdgfra_APC	HMDB0000641	L-Glutamine	Basophils	Slc3a2	2.64835	0
MSC	HMDB0000641	L-Glutamine	NK	Slc1a5	2.64176	0
MSC	HMDB0000641	L-Glutamine	CD4T	Slc3a2	2.63625	0
MSC	HMDB0000641	L-Glutamine	Erythroid-like	Slc38a2	2.62452	0
EC	HMDB0000641	L-Glutamine	Treg	Slc38a2	2.60444	0
Basophils	HMDB0000112	gamma-Aminobutyric acid	Macrophages	Slc6a6	2.60294	0
MSC	HMDB0000641	L-Glutamine	Neutrophils	Slc3a2	2.60214	0
Basophils	HMDB0000641	L-Glutamine	VSM	Slc1a5	2.58634	0
Basophils	HMDB0000641	L-Glutamine	Platelets	Slc38a1	2.58076	0
Pdgfra_APC	HMDB0000517	L-Arginine	MSC	Slc7a2	2.57227	0
EC	HMDB0000641	L-Glutamine	CD8T	Slc38a2	2.54733	0
NK	HMDB0000641	L-Glutamine	Bcells	Slc38a1	2.52513	0
Pdgfra_APC	HMDB0000112	gamma-Aminobutyric acid	VSM	Slc6a6	2.52424	0
Pdgfra_APC	HMDB0000641	L-Glutamine	ILC2s	Slc3a2	2.52015	0
Basophils	HMDB0000641	L-Glutamine	Lymph_EC	Slc38a2	2.51652	0
EC	HMDB0000641	L-Glutamine	Lymph_EC	Slc3a2	2.51172	0
Pdgfra_APC	HMDB0000067	Cholesterol	EC	Cd36	2.50707	0
Basophils	HMDB0000112	gamma-Aminobutyric acid	Neutrophils	Slc6a6	2.50699	0
EC	HMDB0000641	L-Glutamine	Platelets	Slc38a2	2.49143	0
VSM	HMDB0000641	L-Glutamine	ILC2s	Slc38a1	2.48509	0
Pdgfra_APC	HMDB0000641	L-Glutamine	NMSC	Slc1a5	2.48304	0
NK	HMDB0000641	L-Glutamine	NK	Slc3a2	2.48204	0
Pdgfra_APC	HMDB0000641	L-Glutamine	Cytotoxic_T	Slc38a1	2.48003	0
Macrophages	HMDB0000067	Cholesterol	Treg	Rora	2.46031	0
NK	HMDB0000641	L-Glutamine	MSC	Slc3a2	2.45203	0
Pdgfra_APC	HMDB0000641	L-Glutamine	NK	Slc38a1	2.45199	0
Basophils	HMDB0000641	L-Glutamine	Treg	Slc3a2	2.44693	0
Pdgfra_APC	HMDB0000641	L-Glutamine	ILC2s	Slc38a2	2.44384	0
Pdgfra_APC	HMDB0000641	L-Glutamine	EC	Slc38a2	2.44301	0
Pdgfra_APC	HMDB0000641	L-Glutamine	VSM	Slc3a2	2.43672	0
EC	HMDB0000112	gamma-Aminobutyric acid	VSM	Slc6a6	2.42972	0
VSM	HMDB0000112	gamma-Aminobutyric acid	Macrophages	Slc6a6	2.42448	0
ILC2s	HMDB0000050	Adenosine	Basophils	Adora2b	2.42048	0
EC	HMDB0000641	L-Glutamine	CD4T	Slc38a2	2.40388	0
EC	HMDB0000641	L-Glutamine	Platelets	Slc3a2	2.4016	0
Basophils	HMDB0000641	L-Glutamine	Macrophages	Slc3a2	2.38577	0
NK	HMDB0000641	L-Glutamine	Pdgfra_APC	Slc1a5	2.37397	0
EC	HMDB0000641	L-Glutamine	MSC	Slc38a2	2.36319	0
Pdgfra_APC	HMDB0000641	L-Glutamine	Pericytes	Slc38a2	2.35949	0
MSC	HMDB0000641	L-Glutamine	Bcells	Slc1a5	2.35655	0
EC	HMDB0000641	L-Glutamine	Macrophages	Slc38a2	2.34789	0
VSM	HMDB0000112	gamma-Aminobutyric acid	Neutrophils	Slc6a6	2.33511	0
EC	HMDB0000641	L-Glutamine	Macrophages	Slc1a5	2.33353	0
Basophils	HMDB0000641	L-Glutamine	Basophils	Slc3a2	2.33023	0
Lymph_EC	HMDB0000112	gamma-Aminobutyric acid	EC	Slc6a6	2.31063	0
VSM	HMDB0000641	L-Glutamine	Bcells	Slc38a1	2.30732	0
MSC	HMDB0000641	L-Glutamine	MSC	Slc1a5	2.2865	0
VSM	HMDB0000641	L-Glutamine	NK	Slc3a2	2.2683	0
NK	HMDB0000641	L-Glutamine	Macrophages	Slc38a1	2.26782	0
EC	HMDB0000067	Cholesterol	Treg	Rora	2.26377	0
NK	HMDB0000641	L-Glutamine	Cytotoxic_T	Slc3a2	2.25976	0
EC	HMDB0000641	L-Glutamine	Cytotoxic_T	Slc1a5	2.24564	0
VSM	HMDB0000641	L-Glutamine	MSC	Slc3a2	2.24063	0
Basophils	HMDB0000641	L-Glutamine	ILC2s	Slc3a2	2.22044	0
EC	HMDB0000641	L-Glutamine	Pdgfra_APC	Slc3a2	2.21236	0
Pdgfra_APC	HMDB0000641	L-Glutamine	VSM	Slc38a2	2.20512	0
Basophils	HMDB0000641	L-Glutamine	NMSC	Slc1a5	2.20001	0
Basophils	HMDB0000641	L-Glutamine	Cytotoxic_T	Slc38a1	2.18433	0
VSM	HMDB0000641	L-Glutamine	Pdgfra_APC	Slc1a5	2.17503	0
Erythroid-like	HMDB0003178	Heme	Pericytes	Lrp1	2.17324	0
Pdgfra_APC	HMDB0001220	Prostaglandin E2	EC	Ptger4	2.1597	0
Basophils	HMDB0000641	L-Glutamine	NK	Slc38a1	2.15842	0
Basophils	HMDB0000641	L-Glutamine	ILC2s	Slc38a2	2.15141	0
Basophils	HMDB0000641	L-Glutamine	EC	Slc38a2	2.15012	0
Basophils	HMDB0000641	L-Glutamine	VSM	Slc3a2	2.14563	0
NMSC	HMDB0000067	Cholesterol	ILC2s	Rora	2.13884	0
Pericytes	HMDB0000517	L-Arginine	MSC	Slc7a2	2.13775	0
Neutrophils	HMDB0000214	Ornithine	MSC	Slc7a2	2.11132	0
Bcells	HMDB0000169	D-Mannose	Neutrophils	Slc2a3	2.10247	0
Pdgfra_APC	HMDB0000641	L-Glutamine	Treg	Slc38a1	2.10096	0
Cytotoxic_T	HMDB0000641	L-Glutamine	ILC2s	Slc38a1	2.10022	0
Pdgfra_APC	HMDB0000641	L-Glutamine	CD8T	Slc3a2	2.09876	0
CD8T	HMDB0000641	L-Glutamine	ILC2s	Slc38a1	2.09826	0
NK	HMDB0000641	L-Glutamine	Platelets	Slc38a1	2.09474	0
Pdgfra_APC	HMDB0000112	gamma-Aminobutyric acid	Basophils	Slc6a6	2.09105	0
NK	HMDB0000641	L-Glutamine	VSM	Slc1a5	2.08446	0
Basophils	HMDB0000641	L-Glutamine	Pericytes	Slc38a2	2.07755	0
Pdgfra_APC	HMDB0001220	Prostaglandin E2	Pericytes	Ptger2	2.0767	0
VSM	HMDB0000641	L-Glutamine	Macrophages	Slc38a1	2.07238	0
MSC	HMDB0000067	Cholesterol	Lymph_EC	Abcg2	2.06705	0
VSM	HMDB0000641	L-Glutamine	Cytotoxic_T	Slc3a2	2.06474	0
Macrophages	HMDB0000067	Cholesterol	Pericytes	Cd36	2.06194	0
MSC	HMDB0000641	L-Glutamine	CD8T	Slc1a5	2.05036	0
Platelets	HMDB0000112	gamma-Aminobutyric acid	VSM	Slc6a6	2.04996	0
Pdgfra_APC	HMDB0000641	L-Glutamine	NK	Slc38a2	2.04188	0
NK	HMDB0000641	L-Glutamine	Lymph_EC	Slc38a2	2.03858	0
Macrophages	HMDB0000112	gamma-Aminobutyric acid	EC	Slc6a6	2.03312	0
EC	HMDB0000641	L-Glutamine	CD4T	Slc38a1	2.02034	0
Pdgfra_APC	HMDB0000641	L-Glutamine	EC	Slc3a2	2.01582	0
EC	HMDB0000112	gamma-Aminobutyric acid	Basophils	Slc6a6	2.01275	0
Macrophages	HMDB0000641	L-Glutamine	ILC2s	Slc38a1	2.00692	0
Pericytes	HMDB0000112	gamma-Aminobutyric acid	VSM	Slc6a6	2.00159	0
EC	HMDB0000641	L-Glutamine	Bcells	Slc3a2	1.99208	0
NK	HMDB0000641	L-Glutamine	Treg	Slc3a2	1.984	0
EC	HMDB0000641	L-Glutamine	Treg	Slc1a5	1.9798	0
Pdgfra_APC	HMDB0000641	L-Glutamine	Cytotoxic_T	Slc38a2	1.97922	0
EC	HMDB0000641	L-Glutamine	EC	Slc1a5	1.97643	0
Pdgfra_APC	HMDB0000641	L-Glutamine	CD8T	Slc38a1	1.9576	0
Pdgfra_APC	HMDB0000641	L-Glutamine	Bcells	Slc38a2	1.95491	0
Cytotoxic_T	HMDB0000641	L-Glutamine	Bcells	Slc38a1	1.94995	0
EC	HMDB0000641	L-Glutamine	NK	Slc1a5	1.94864	0
Treg	HMDB0000273	Thymidine	Pdgfra_APC	Slc29a1	1.94863	0
ILC2s	HMDB0000641	L-Glutamine	Pdgfra_APC	Slc1a5	1.94859	0
CD8T	HMDB0000641	L-Glutamine	Bcells	Slc38a1	1.94812	0
EC	HMDB0000641	L-Glutamine	CD4T	Slc3a2	1.94339	0
EC	HMDB0000641	L-Glutamine	Erythroid-like	Slc38a2	1.93598	0
NK	HMDB0000641	L-Glutamine	Macrophages	Slc3a2	1.93502	0
EC	HMDB0000641	L-Glutamine	Neutrophils	Slc3a2	1.91889	0
Cytotoxic_T	HMDB0000641	L-Glutamine	NK	Slc3a2	1.91682	0
CD8T	HMDB0000641	L-Glutamine	NK	Slc3a2	1.91531	0
VSM	HMDB0000641	L-Glutamine	Platelets	Slc38a1	1.91438	0
Pdgfra_APC	HMDB0000112	gamma-Aminobutyric acid	MSC	Slc6a8	1.91366	0
Pdgfra_APC	HMDB0000641	L-Glutamine	Erythroid-like	Slc38a1	1.91244	0
VSM	HMDB0000641	L-Glutamine	VSM	Slc1a5	1.90978	0
Pdgfra_APC	HMDB0000641	L-Glutamine	Basophils	Slc38a2	1.90937	0
Pdgfra_APC	HMDB0000641	L-Glutamine	Pdgfra_APC	Slc38a2	1.90135	0
Pdgfra_APC	HMDB0000641	L-Glutamine	NMSC	Slc38a2	1.90043	0
VSM	HMDB0001220	Prostaglandin E2	EC	Ptger4	1.89979	0
EC	HMDB0000067	Cholesterol	Pericytes	Cd36	1.89722	0
Cytotoxic_T	HMDB0000641	L-Glutamine	MSC	Slc3a2	1.89344	0
CD8T	HMDB0000641	L-Glutamine	MSC	Slc3a2	1.89127	0
NK	HMDB0000641	L-Glutamine	Basophils	Slc3a2	1.89006	0
Pdgfra_APC	HMDB0000067	Cholesterol	ILC2s	Rora	1.88219	0
Pdgfra_APC	HMDB0000641	L-Glutamine	Basophils	Slc7a5	1.87539	0
Macrophages	HMDB0000641	L-Glutamine	Bcells	Slc38a1	1.86483	0
VSM	HMDB0000641	L-Glutamine	Lymph_EC	Slc38a2	1.8627	0
MSC	HMDB0000641	L-Glutamine	Erythroid-like	Slc1a5	1.86147	0
Bcells	HMDB0000112	gamma-Aminobutyric acid	EC	Slc6a6	1.85318	0
EC	HMDB0000112	gamma-Aminobutyric acid	MSC	Slc6a8	1.842	0
Macrophages	HMDB0000641	L-Glutamine	NK	Slc3a2	1.83319	0
CD8T	HMDB0000641	L-Glutamine	Pdgfra_APC	Slc1a5	1.83176	0
Cytotoxic_T	HMDB0000641	L-Glutamine	Pdgfra_APC	Slc1a5	1.82938	0
VSM	HMDB0001220	Prostaglandin E2	Pericytes	Ptger2	1.82677	0
MSC	HMDB0000067	Cholesterol	MSC	Ldlr	1.82289	0
VSM	HMDB0000641	L-Glutamine	Treg	Slc3a2	1.8131	0
Macrophages	HMDB0000641	L-Glutamine	MSC	Slc3a2	1.81072	0
NK	HMDB0000641	L-Glutamine	ILC2s	Slc3a2	1.79859	0
Pdgfra_APC	HMDB0001220	Prostaglandin E2	Macrophages	Ptger4	1.77642	0
Pdgfra_APC	HMDB0000641	L-Glutamine	Treg	Slc38a2	1.7741	0
NK	HMDB0000641	L-Glutamine	NMSC	Slc1a5	1.7731	0
NK	HMDB0000641	L-Glutamine	Cytotoxic_T	Slc38a1	1.77011	0
VSM	HMDB0000641	L-Glutamine	Macrophages	Slc3a2	1.76792	0
Pdgfra_APC	HMDB0000112	gamma-Aminobutyric acid	Basophils	Gabbr1	1.76712	0
Macrophages	HMDB0000641	L-Glutamine	Pdgfra_APC	Slc1a5	1.75815	0
MSC	HMDB0000067	Cholesterol	Pdgfra_APC	Rora	1.75708	0
Lymph_EC	HMDB0000112	gamma-Aminobutyric acid	Macrophages	Slc6a6	1.75578	0
ILC2s	HMDB0000296	Uridine	Pdgfra_APC	Slc29a1	1.75576	0
Cytotoxic_T	HMDB0000641	L-Glutamine	Macrophages	Slc38a1	1.75192	0
NK	HMDB0000641	L-Glutamine	NK	Slc38a1	1.7506	0
CD8T	HMDB0000641	L-Glutamine	Macrophages	Slc38a1	1.74966	0
NK	HMDB0000641	L-Glutamine	ILC2s	Slc38a2	1.74505	0
Cytotoxic_T	HMDB0000641	L-Glutamine	Cytotoxic_T	Slc3a2	1.74462	0
NK	HMDB0000641	L-Glutamine	EC	Slc38a2	1.7437	0
CD8T	HMDB0000641	L-Glutamine	Cytotoxic_T	Slc3a2	1.74363	0
Pdgfra_APC	HMDB0000517	L-Arginine	Lymph_EC	Slc38a4	1.74257	0
Treg	HMDB0000273	Thymidine	Pericytes	Slc29a1	1.74238	0
Pdgfra_APC	HMDB0000517	L-Arginine	Basophils	Slc7a1	1.74225	0
NK	HMDB0000641	L-Glutamine	VSM	Slc3a2	1.73928	0
EC	HMDB0000641	L-Glutamine	Bcells	Slc1a5	1.73826	0
Pdgfra_APC	HMDB0000641	L-Glutamine	CD8T	Slc38a2	1.73523	0
VSM	HMDB0000641	L-Glutamine	Basophils	Slc3a2	1.7274	0
EC	HMDB0000641	L-Glutamine	Platelets	Slc1a5	1.72422	0
Pdgfra_APC	HMDB0000641	L-Glutamine	Lymph_EC	Slc3a2	1.71128	0
Pdgfra_APC	HMDB0000112	gamma-Aminobutyric acid	VSM	Slc6a8	1.70516	0
MSC	HMDB0000067	Cholesterol	EC	Scarb1	1.70411	0
EC	HMDB0000112	gamma-Aminobutyric acid	Basophils	Gabbr1	1.70095	0
Platelets	HMDB0000112	gamma-Aminobutyric acid	Basophils	Slc6a6	1.69816	0
Pdgfra_APC	HMDB0000641	L-Glutamine	Platelets	Slc38a2	1.69603	0
Lymph_EC	HMDB0000112	gamma-Aminobutyric acid	Neutrophils	Slc6a6	1.69106	0
EC	HMDB0000641	L-Glutamine	MSC	Slc1a5	1.68659	0
NK	HMDB0000641	L-Glutamine	Pericytes	Slc38a2	1.68406	0
Macrophages	HMDB0000641	L-Glutamine	Macrophages	Slc38a1	1.67565	0
Macrophages	HMDB0000641	L-Glutamine	Cytotoxic_T	Slc3a2	1.66901	0
Basophils	HMDB0000641	L-Glutamine	Basophils	Slc7a5	1.66163	0
Pericytes	HMDB0000112	gamma-Aminobutyric acid	Basophils	Slc6a6	1.6581	0
Lymph_EC	HMDB0000517	L-Arginine	MSC	Slc7a2	1.65349	0
Macrophages	HMDB0000517	L-Arginine	MSC	Slc7a2	1.64743	0
VSM	HMDB0000641	L-Glutamine	ILC2s	Slc3a2	1.64332	0
EC	HMDB0000112	gamma-Aminobutyric acid	VSM	Slc6a8	1.64131	0
Pdgfra_APC	HMDB0000641	L-Glutamine	CD4T	Slc38a2	1.63734	0
VSM	HMDB0000641	L-Glutamine	NMSC	Slc1a5	1.62452	0
VSM	HMDB0000641	L-Glutamine	Cytotoxic_T	Slc38a1	1.61742	0
MSC	HMDB0000067	Cholesterol	Cytotoxic_T	Rora	1.61446	0
Pdgfra_APC	HMDB0000641	L-Glutamine	MSC	Slc38a2	1.60968	0
CD8T	HMDB0000641	L-Glutamine	VSM	Slc1a5	1.60837	0
Cytotoxic_T	HMDB0000641	L-Glutamine	VSM	Slc1a5	1.60628	0
Pdgfra_APC	HMDB0000641	L-Glutamine	Macrophages	Slc38a2	1.59919	0
VSM	HMDB0000641	L-Glutamine	NK	Slc38a1	1.59911	0
VSM	HMDB0000641	L-Glutamine	ILC2s	Slc38a2	1.5949	0
VSM	HMDB0000641	L-Glutamine	EC	Slc38a2	1.59326	0
EC	HMDB0000641	L-Glutamine	Erythroid-like	Slc3a2	1.59099	0
Basophils	HMDB0000112	gamma-Aminobutyric acid	VSM	Slc6a6	1.59037	0
VSM	HMDB0000641	L-Glutamine	VSM	Slc3a2	1.58918	0
Pdgfra_APC	HMDB0000641	L-Glutamine	Macrophages	Slc1a5	1.58617	0
EC	HMDB0001220	Prostaglandin E2	EC	Ptger4	1.58289	0
Cytotoxic_T	HMDB0000641	L-Glutamine	Lymph_EC	Slc38a2	1.57484	0
EC	HMDB0000641	L-Glutamine	Pericytes	Slc3a2	1.57385	0
NK	HMDB0000641	L-Glutamine	VSM	Slc38a2	1.57381	0
CD8T	HMDB0000641	L-Glutamine	Lymph_EC	Slc38a2	1.5727	0
ILC2s	HMDB0000296	Uridine	Pericytes	Slc29a1	1.56993	0
Macrophages	HMDB0000067	Cholesterol	Lymph_EC	Abcg2	1.56879	0
Bcells	HMDB0000169	D-Mannose	Basophils	Slc2a3	1.56683	0
VSM	HMDB0001220	Prostaglandin E2	Macrophages	Ptger4	1.56263	0
Platelets	HMDB0000112	gamma-Aminobutyric acid	MSC	Slc6a8	1.5541	0
Macrophages	HMDB0000112	gamma-Aminobutyric acid	Macrophages	Slc6a6	1.54491	0
Macrophages	HMDB0000641	L-Glutamine	VSM	Slc1a5	1.54374	0
Pericytes	HMDB0001220	Prostaglandin E2	EC	Ptger4	1.5428	0
NMSC	HMDB0000067	Cholesterol	Treg	Rora	1.54178	0
VSM	HMDB0000641	L-Glutamine	Pericytes	Slc38a2	1.53903	0
EC	HMDB0000641	L-Glutamine	Neutrophils	Slc38a2	1.53265	0
Cytotoxic_T	HMDB0000641	L-Glutamine	Treg	Slc3a2	1.53237	0
CD8T	HMDB0000641	L-Glutamine	Treg	Slc3a2	1.5308	0
NMSC	HMDB0000234	Testosterone	Pdgfra_APC	Ar	1.52934	0
Pdgfra_APC	HMDB0000641	L-Glutamine	Cytotoxic_T	Slc1a5	1.52643	0
EC	HMDB0001220	Prostaglandin E2	Pericytes	Ptger2	1.52206	0
Pericytes	HMDB0000112	gamma-Aminobutyric acid	MSC	Slc6a8	1.51743	0
EC	HMDB0000641	L-Glutamine	CD8T	Slc1a5	1.51241	0
Pdgfra_APC	HMDB0000641	L-Glutamine	Pdgfra_APC	Slc3a2	1.5067	0
Macrophages	HMDB0000641	L-Glutamine	Lymph_EC	Slc38a2	1.50599	0
NK	HMDB0000641	L-Glutamine	Treg	Slc38a1	1.4994	0
NK	HMDB0000641	L-Glutamine	CD8T	Slc3a2	1.49791	0
ILC2s	HMDB0000050	Adenosine	Pdgfra_APC	Slc29a1	1.49526	0
Cytotoxic_T	HMDB0000641	L-Glutamine	Macrophages	Slc3a2	1.49438	0
CD8T	HMDB0000641	L-Glutamine	Macrophages	Slc3a2	1.4924	0
Macrophages	HMDB0000112	gamma-Aminobutyric acid	Neutrophils	Slc6a6	1.48796	0
NK	HMDB0000112	gamma-Aminobutyric acid	EC	Slc6a6	1.48595	0
Pericytes	HMDB0001220	Prostaglandin E2	Pericytes	Ptger2	1.4835	0
VSM	HMDB0000112	gamma-Aminobutyric acid	VSM	Slc6a6	1.48133	0
MSC	HMDB0000067	Cholesterol	Macrophages	Ldlr	1.47817	0
Macrophages	HMDB0000641	L-Glutamine	Treg	Slc3a2	1.46552	0
CD8T	HMDB0000641	L-Glutamine	Basophils	Slc3a2	1.45892	0
NK	HMDB0000641	L-Glutamine	NK	Slc38a2	1.4572	0
Treg	HMDB0000296	Uridine	Pdgfra_APC	Slc29a1	1.4527	0
Pericytes	HMDB0000517	L-Arginine	Lymph_EC	Slc38a4	1.44821	0
Pericytes	HMDB0000517	L-Arginine	Basophils	Slc7a1	1.44794	0
CD4T	HMDB0000169	D-Mannose	Neutrophils	Slc2a3	1.44666	0
EC	HMDB0000067	Cholesterol	Lymph_EC	Abcg2	1.44346	0
NK	HMDB0000641	L-Glutamine	EC	Slc3a2	1.43879	0
VSM	HMDB0000641	L-Glutamine	VSM	Slc38a2	1.43796	0
Platelets	HMDB0000112	gamma-Aminobutyric acid	Basophils	Gabbr1	1.43509	0
Neutrophils	HMDB0000214	Ornithine	Basophils	Slc7a1	1.43004	0
Macrophages	HMDB0000641	L-Glutamine	Macrophages	Slc3a2	1.42848	0
Treg	HMDB0000641	L-Glutamine	Bcells	Slc38a1	1.42343	0
EC	HMDB0000641	L-Glutamine	NMSC	Slc3a2	1.42342	0
NK	HMDB0000641	L-Glutamine	Cytotoxic_T	Slc38a2	1.4128	0
Bcells	HMDB0000112	gamma-Aminobutyric acid	Macrophages	Slc6a6	1.40818	0
Pericytes	HMDB0000112	gamma-Aminobutyric acid	Basophils	Gabbr1	1.40123	0
Treg	HMDB0000641	L-Glutamine	NK	Slc3a2	1.39926	0
VSM	HMDB0000517	L-Arginine	MSC	Slc7a2	1.39829	0
NK	HMDB0000641	L-Glutamine	CD8T	Slc38a1	1.39752	0
MSC	HMDB0000067	Cholesterol	EC	Abcg2	1.39691	0
NK	HMDB0000641	L-Glutamine	Bcells	Slc38a2	1.39533	0
Platelets	HMDB0000112	gamma-Aminobutyric acid	VSM	Slc6a8	1.38478	0
Macrophages	HMDB0000067	Cholesterol	MSC	Ldlr	1.38348	0
EC	HMDB0000641	L-Glutamine	Erythroid-like	Slc1a5	1.37308	0
VSM	HMDB0000641	L-Glutamine	Treg	Slc38a1	1.37011	0
VSM	HMDB0000641	L-Glutamine	CD8T	Slc3a2	1.3686	0
CD8T	HMDB0000641	L-Glutamine	NMSC	Slc1a5	1.36813	0
Cytotoxic_T	HMDB0000641	L-Glutamine	NMSC	Slc1a5	1.36635	0
CD8T	HMDB0000641	L-Glutamine	Cytotoxic_T	Slc38a1	1.3656	0
MSC	HMDB0000067	Cholesterol	Pericytes	Ldlr	1.36483	0
Cytotoxic_T	HMDB0000296	Uridine	Pdgfra_APC	Slc29a1	1.36258	0
Lymph_EC	HMDB0001220	Prostaglandin E2	EC	Ptger4	1.36181	0
NK	HMDB0000641	L-Glutamine	Pdgfra_APC	Slc38a2	1.35738	0
Pdgfra_APC	HMDB0000067	Cholesterol	Treg	Rora	1.35677	0
NK	HMDB0000641	L-Glutamine	NMSC	Slc38a2	1.35666	0
Bcells	HMDB0000112	gamma-Aminobutyric acid	Neutrophils	Slc6a6	1.35627	0
CD8T	HMDB0000169	D-Mannose	Neutrophils	Slc2a3	1.35374	0
Pericytes	HMDB0000112	gamma-Aminobutyric acid	VSM	Slc6a8	1.35211	0
CD8T	HMDB0000641	L-Glutamine	NK	Slc38a1	1.35015	0
CD8T	HMDB0000641	L-Glutamine	ILC2s	Slc38a2	1.34628	0
Pdgfra_APC	HMDB0000641	L-Glutamine	Treg	Slc1a5	1.34573	0
CD8T	HMDB0000641	L-Glutamine	EC	Slc38a2	1.34524	0
Pdgfra_APC	HMDB0000641	L-Glutamine	EC	Slc1a5	1.34344	0
Cytotoxic_T	HMDB0000641	L-Glutamine	VSM	Slc3a2	1.34325	0
Treg	HMDB0000641	L-Glutamine	Pdgfra_APC	Slc1a5	1.34272	0
CD8T	HMDB0000641	L-Glutamine	VSM	Slc3a2	1.34188	0
ILC2s	HMDB0000112	gamma-Aminobutyric acid	EC	Slc6a6	1.34145	0
NK	HMDB0000641	L-Glutamine	Basophils	Slc7a5	1.33919	0
ILC2s	HMDB0000050	Adenosine	Pericytes	Slc29a1	1.33699	0
Macrophages	HMDB0000067	Cholesterol	Pdgfra_APC	Rora	1.33354	0
CD4T	HMDB0000641	L-Glutamine	Bcells	Slc38a1	1.33289	0
VSM	HMDB0000641	L-Glutamine	NK	Slc38a2	1.33151	0
Pdgfra_APC	HMDB0000641	L-Glutamine	NK	Slc1a5	1.32455	0
Lymph_EC	HMDB0000234	Testosterone	Pdgfra_APC	Ar	1.32287	0
Neutrophils	HMDB0000097	Choline	NMSC	Slc44a1	1.3196	0
Basophils	HMDB0000112	gamma-Aminobutyric acid	Basophils	Slc6a6	1.31745	0
VSM	HMDB0000641	L-Glutamine	EC	Slc3a2	1.31457	0
Macrophages	HMDB0000641	L-Glutamine	NMSC	Slc1a5	1.31315	0
CD4T	HMDB0000641	L-Glutamine	NK	Slc3a2	1.31021	0
Lymph_EC	HMDB0001220	Prostaglandin E2	Pericytes	Ptger2	1.30947	0
Pdgfra_APC	HMDB0000112	gamma-Aminobutyric acid	ILC2s	Slc6a13	1.30618	0
EC	HMDB0001220	Prostaglandin E2	Macrophages	Ptger4	1.30198	0
CD8T	HMDB0000641	L-Glutamine	Pericytes	Slc38a2	1.29948	0
Treg	HMDB0000296	Uridine	Pericytes	Slc29a1	1.29894	0
Macrophages	HMDB0000067	Cholesterol	EC	Scarb1	1.29333	0
NMSC	HMDB0000067	Cholesterol	Pericytes	Cd36	1.29213	0
VSM	HMDB0000641	L-Glutamine	Cytotoxic_T	Slc38a2	1.2909	0
NK	HMDB0000273	Thymidine	Pdgfra_APC	Slc29a1	1.2889	0
NMSC	HMDB0000273	Thymidine	Pdgfra_APC	Slc29a1	1.28698	0
VSM	HMDB0000641	L-Glutamine	CD8T	Slc38a1	1.27679	0
VSM	HMDB0000641	L-Glutamine	Bcells	Slc38a2	1.27491	0
VSM	HMDB0000273	Thymidine	Pdgfra_APC	Slc29a1	1.27458	0
EC	HMDB0000067	Cholesterol	MSC	Ldlr	1.27296	0
Pericytes	HMDB0001220	Prostaglandin E2	Macrophages	Ptger4	1.26899	0
NK	HMDB0000641	L-Glutamine	Treg	Slc38a2	1.2662	0
EC	HMDB0000112	gamma-Aminobutyric acid	ILC2s	Slc6a13	1.25727	0
Cytotoxic_T	HMDB0000112	gamma-Aminobutyric acid	EC	Slc6a6	1.25609	0
CD4T	HMDB0000641	L-Glutamine	Pdgfra_APC	Slc1a5	1.25348	0
VSM	HMDB0000641	L-Glutamine	Basophils	Slc38a2	1.24499	0
VSM	HMDB0000641	L-Glutamine	Pdgfra_APC	Slc38a2	1.24023	0
Pdgfra_APC	HMDB0000112	gamma-Aminobutyric acid	NMSC	Gabbr1	1.2392	0
NK	HMDB0000641	L-Glutamine	CD8T	Slc38a2	1.23845	0
VSM	HMDB0000112	gamma-Aminobutyric acid	Basophils	Slc6a6	1.22712	0
EC	HMDB0000067	Cholesterol	Pdgfra_APC	Rora	1.22701	0
VSM	HMDB0000641	L-Glutamine	Basophils	Slc7a5	1.22697	0
Macrophages	HMDB0000067	Cholesterol	Cytotoxic_T	Rora	1.2253	0
NMSC	HMDB0001220	Prostaglandin E2	EC	Ptger4	1.21868	0
Cytotoxic_T	HMDB0000296	Uridine	Pericytes	Slc29a1	1.21836	0
MSC	HMDB0000067	Cholesterol	Basophils	Ldlr	1.21457	0
Basophils	HMDB0000112	gamma-Aminobutyric acid	MSC	Slc6a8	1.20568	0
Neutrophils	HMDB0000097	Choline	MSC	Slc44a1	1.1979	0
ILC2s	HMDB0000214	Ornithine	MSC	Slc7a2	1.19407	0
EC	HMDB0000112	gamma-Aminobutyric acid	NMSC	Gabbr1	1.1928	0
Cytotoxic_T	HMDB0000187	L-Serine	NK	Slc3a2	1.19015	0
EC	HMDB0000067	Cholesterol	EC	Scarb1	1.19001	0
Cytotoxic_T	HMDB0000517	L-Arginine	MSC	Slc7a2	1.18741	0
Pdgfra_APC	HMDB0000641	L-Glutamine	Bcells	Slc1a5	1.18155	0
Treg	HMDB0000641	L-Glutamine	VSM	Slc1a5	1.17897	0
Cytotoxic_T	HMDB0000187	L-Serine	MSC	Slc3a2	1.17433	0
NMSC	HMDB0001220	Prostaglandin E2	Pericytes	Ptger2	1.17184	0
MSC	HMDB0000067	Cholesterol	Basophils	Rora	1.16043	0
NK	HMDB0000273	Thymidine	Pericytes	Slc29a1	1.15247	0
NMSC	HMDB0000273	Thymidine	Pericytes	Slc29a1	1.15076	0
VSM	HMDB0000273	Thymidine	Pericytes	Slc29a1	1.13968	0
Pdgfra_APC	HMDB0000067	Cholesterol	Pericytes	Cd36	1.13708	0
NK	HMDB0000641	L-Glutamine	Macrophages	Slc1a5	1.13266	0
VSM	HMDB0000641	L-Glutamine	CD8T	Slc38a2	1.13164	0
NK	HMDB0000112	gamma-Aminobutyric acid	Macrophages	Slc6a6	1.12913	0
Treg	HMDB0001220	Prostaglandin E2	EC	Ptger4	1.12791	0
EC	HMDB0000067	Cholesterol	Cytotoxic_T	Rora	1.12741	0
VSM	HMDB0000112	gamma-Aminobutyric acid	MSC	Slc6a8	1.12302	0
Macrophages	HMDB0000067	Cholesterol	Macrophages	Ldlr	1.12186	0
Lymph_EC	HMDB0000517	L-Arginine	Lymph_EC	Slc38a4	1.12015	0
Lymph_EC	HMDB0001220	Prostaglandin E2	Macrophages	Ptger4	1.12013	0
Lymph_EC	HMDB0000517	L-Arginine	Basophils	Slc7a1	1.11994	0
MSC	HMDB0000067	Cholesterol	Pdgfra_APC	Ldlr	1.11819	0
Macrophages	HMDB0000517	L-Arginine	Lymph_EC	Slc38a4	1.11604	0
Macrophages	HMDB0000517	L-Arginine	Basophils	Slc7a1	1.11583	0
Basophils	HMDB0000112	gamma-Aminobutyric acid	Basophils	Gabbr1	1.11335	0
CD8T	HMDB0000273	Thymidine	Pdgfra_APC	Slc29a1	1.11074	0
Erythroid-like	HMDB0003178	Heme	EC	Nr1d1	1.10813	0
Macrophages	HMDB0000097	Choline	NMSC	Slc44a1	1.10742	0
Treg	HMDB0000517	L-Arginine	MSC	Slc7a2	1.10355	0
Treg	HMDB0000112	gamma-Aminobutyric acid	EC	Slc6a6	1.10297	0
CD4T	HMDB0000641	L-Glutamine	VSM	Slc1a5	1.10061	0
NMSC	HMDB0000089	Cytidine	Pdgfra_APC	Slc29a1	1.09991	0
ILC2s	HMDB0000641	L-Glutamine	Basophils	Slc7a5	1.09923	0
NK	HMDB0000641	L-Glutamine	Cytotoxic_T	Slc1a5	1.09	0
NK	HMDB0000112	gamma-Aminobutyric acid	Neutrophils	Slc6a6	1.08751	0
NK	HMDB0000169	D-Mannose	Neutrophils	Slc2a3	1.08751	0
Treg	HMDB0000273	Thymidine	Lymph_EC	Slc29a1	1.08535	0
Treg	HMDB0001220	Prostaglandin E2	Pericytes	Ptger2	1.08457	0
Cytotoxic_T	HMDB0000187	L-Serine	Cytotoxic_T	Slc3a2	1.0818	0
CD4T	HMDB0000169	D-Mannose	Basophils	Slc2a3	1.0781	0
Basophils	HMDB0000112	gamma-Aminobutyric acid	VSM	Slc6a8	1.07432	0
Cytotoxic_T	HMDB0000273	Thymidine	Pdgfra_APC	Slc29a1	1.06893	0
Platelets	HMDB0000112	gamma-Aminobutyric acid	ILC2s	Slc6a13	1.06076	0
Lymph_EC	HMDB0000169	D-Mannose	Neutrophils	Slc2a3	1.06025	0
MSC	HMDB0001220	Prostaglandin E2	EC	Ptger4	1.06022	0
Macrophages	HMDB0000067	Cholesterol	EC	Abcg2	1.06019	0
CD8T	HMDB0000112	gamma-Aminobutyric acid	EC	Slc6a6	1.04636	0
Pdgfra_APC	HMDB0000273	Thymidine	Pdgfra_APC	Slc29a1	1.04578	0
VSM	HMDB0000641	L-Glutamine	Macrophages	Slc1a5	1.03775	0
VSM	HMDB0000112	gamma-Aminobutyric acid	Basophils	Gabbr1	1.03702	0
Macrophages	HMDB0000067	Cholesterol	Pericytes	Ldlr	1.03584	0
Pericytes	HMDB0000112	gamma-Aminobutyric acid	ILC2s	Slc6a13	1.03573	0
CD8T	HMDB0000641	L-Glutamine	Basophils	Slc7a5	1.03332	0
EC	HMDB0000067	Cholesterol	Macrophages	Ldlr	1.03224	0
Cytotoxic_T	HMDB0000641	L-Glutamine	Basophils	Slc7a5	1.03198	0
Erythroid-like	HMDB0003178	Heme	NMSC	Nr1d1	1.02366	0
MSC	HMDB0001220	Prostaglandin E2	Pericytes	Ptger2	1.01948	0
NMSC	HMDB0000187	L-Serine	NK	Slc3a2	1.0111	0
CD8T	HMDB0000169	D-Mannose	Basophils	Slc2a3	1.00885	0
Platelets	HMDB0000112	gamma-Aminobutyric acid	NMSC	Gabbr1	1.00637	0
Macrophages	HMDB0000097	Choline	MSC	Slc44a1	1.00529	0
NMSC	HMDB0001220	Prostaglandin E2	Macrophages	Ptger4	1.0024	0
VSM	HMDB0000112	gamma-Aminobutyric acid	VSM	Slc6a8	1.00066	0
NMSC	HMDB0000187	L-Serine	MSC	Slc3a2	0.997661	0
CD8T	HMDB0000273	Thymidine	Pericytes	Slc29a1	0.993173	0
Macrophages	HMDB0000641	L-Glutamine	Basophils	Slc7a5	0.9918	0
Erythroid-like	HMDB0000169	D-Mannose	Neutrophils	Slc2a3	0.987109	0
NMSC	HMDB0000089	Cytidine	Pericytes	Slc29a1	0.983491	0
NMSC	HMDB0000067	Cholesterol	Lymph_EC	Abcg2	0.983093	0
Pericytes	HMDB0000112	gamma-Aminobutyric acid	NMSC	Gabbr1	0.982624	0
NK	HMDB0000296	Uridine	Pdgfra_APC	Slc29a1	0.98135	0
Cytotoxic_T	HMDB0001220	Prostaglandin E2	EC	Ptger4	0.979513	0
ILC2s	HMDB0000296	Uridine	Lymph_EC	Slc29a1	0.977931	0
Macrophages	HMDB0000273	Thymidine	Pdgfra_APC	Slc29a1	0.976111	0
EC	HMDB0000067	Cholesterol	EC	Abcg2	0.975492	0
Erythroid-like	HMDB0003178	Heme	Pericytes	Nr1d1	0.97459	0
Neutrophils	HMDB0001178	Adenosine diphosphate ribose	Neutrophils	Trpm2	0.963904	0
Pdgfra_APC	HMDB0000234	Testosterone	Pdgfra_APC	Ar	0.959401	0
NMSC	HMDB0000234	Testosterone	ILC2s	Ar	0.95783	0
Cytotoxic_T	HMDB0000273	Thymidine	Pericytes	Slc29a1	0.955785	0
Erythroid-like	HMDB0003178	Heme	Macrophages	Lrp1	0.955032	0
Cytotoxic_T	HMDB0000112	gamma-Aminobutyric acid	Macrophages	Slc6a6	0.954465	0
EC	HMDB0000067	Cholesterol	Pericytes	Ldlr	0.95309	0
Cytotoxic_T	HMDB0000187	L-Serine	Treg	Slc3a2	0.952921	0
VSM	HMDB0000517	L-Arginine	Lymph_EC	Slc38a4	0.947267	0
VSM	HMDB0000517	L-Arginine	Basophils	Slc7a1	0.94709	0
Macrophages	HMDB0000112	gamma-Aminobutyric acid	VSM	Slc6a6	0.943923	0
Cytotoxic_T	HMDB0001220	Prostaglandin E2	Pericytes	Ptger2	0.941867	0
Macrophages	HMDB0001220	Prostaglandin E2	EC	Ptger4	0.940383	0
Pdgfra_APC	HMDB0000273	Thymidine	Pericytes	Slc29a1	0.935085	0
Treg	HMDB0001220	Prostaglandin E2	Macrophages	Ptger4	0.927743	0
Cytotoxic_T	HMDB0000187	L-Serine	Macrophages	Slc3a2	0.927592	0
Macrophages	HMDB0000067	Cholesterol	Basophils	Ldlr	0.921797	0
NMSC	HMDB0000187	L-Serine	Cytotoxic_T	Slc3a2	0.919047	0
CD8T	HMDB0001220	Prostaglandin E2	EC	Ptger4	0.91602	0
MSC	HMDB0000067	Cholesterol	NMSC	Ldlr	0.906612	0
Macrophages	HMDB0001220	Prostaglandin E2	Pericytes	Ptger2	0.904242	0
Cytotoxic_T	HMDB0000187	L-Serine	Basophils	Slc3a2	0.903537	0
Erythroid-like	HMDB0003178	Heme	VSM	Nr1d2	0.895364	0
Bcells	HMDB0000296	Uridine	Pdgfra_APC	Slc29a1	0.892234	0
MSC	HMDB0000067	Cholesterol	Macrophages	Cd36	0.891309	0
CD8T	HMDB0001220	Prostaglandin E2	Pericytes	Ptger2	0.880815	0
Macrophages	HMDB0000067	Cholesterol	Basophils	Rora	0.880705	0
Erythroid-like	HMDB0003178	Heme	Lymph_EC	Nr1d1	0.878828	0
NK	HMDB0000296	Uridine	Pericytes	Slc29a1	0.877479	0
CD4T	HMDB0001220	Prostaglandin E2	EC	Ptger4	0.873702	0
Macrophages	HMDB0000273	Thymidine	Pericytes	Slc29a1	0.872794	0
MSC	HMDB0001220	Prostaglandin E2	Macrophages	Ptger4	0.872064	0
Cytotoxic_T	HMDB0000187	L-Serine	ILC2s	Slc3a2	0.871126	0
NMSC	HMDB0000067	Cholesterol	MSC	Ldlr	0.866969	0
Pdgfra_APC	HMDB0000067	Cholesterol	Lymph_EC	Abcg2	0.865124	0
Bcells	HMDB0000112	gamma-Aminobutyric acid	VSM	Slc6a6	0.860382	0
Macrophages	HMDB0000067	Cholesterol	Pdgfra_APC	Ldlr	0.848647	0
EC	HMDB0000067	Cholesterol	Basophils	Ldlr	0.848159	0
ILC2s	HMDB0000169	D-Mannose	Neutrophils	Slc2a3	0.84607	0
Erythroid-like	HMDB0003178	Heme	VSM	Nr1d1	0.845384	0
CD4T	HMDB0001220	Prostaglandin E2	Pericytes	Ptger2	0.840123	0
NMSC	HMDB0000067	Cholesterol	Pdgfra_APC	Rora	0.835672	0
Cytotoxic_T	HMDB0000187	L-Serine	VSM	Slc3a2	0.835303	0
ILC2s	HMDB0000050	Adenosine	Lymph_EC	Slc29a1	0.832832	0
MSC	HMDB0000067	Cholesterol	Cytotoxic_T	Abcb1b	0.83172	0
Lymph_EC	HMDB0000234	Testosterone	ILC2s	Ar	0.82852	0
CD4T	HMDB0000112	gamma-Aminobutyric acid	EC	Slc6a6	0.827619	0
Cytotoxic_T	HMDB0000169	D-Mannose	Neutrophils	Slc2a3	0.825233	0
Macrophages	HMDB0000296	Uridine	Pdgfra_APC	Slc29a1	0.824683	0
Basophils	HMDB0000112	gamma-Aminobutyric acid	ILC2s	Slc6a13	0.822942	0
MSC	HMDB0000067	Cholesterol	NK	Abcb1b	0.820711	0
Cytotoxic_T	HMDB0000187	L-Serine	Pdgfra_APC	Slc1a5	0.820441	0
Lymph_EC	HMDB0000112	gamma-Aminobutyric acid	MSC	Slc6a8	0.813274	0
NMSC	HMDB0000067	Cholesterol	EC	Scarb1	0.810476	0
NK	HMDB0000169	D-Mannose	Basophils	Slc2a3	0.810446	0
EC	HMDB0000067	Cholesterol	Basophils	Rora	0.81035	0
NMSC	HMDB0000187	L-Serine	Treg	Slc3a2	0.809559	0
Treg	HMDB0000296	Uridine	Lymph_EC	Slc29a1	0.809132	0
ILC2s	HMDB0000214	Ornithine	Basophils	Slc7a1	0.808763	0
ILC2s	HMDB0000050	Adenosine	NK	Adora2a	0.807235	0
Treg	HMDB0000187	L-Serine	NK	Slc3a2	0.806626	0
Erythroid-like	HMDB0003178	Heme	NMSC	Lrp1	0.806308	0
EC	HMDB0000273	Thymidine	Pdgfra_APC	Slc29a1	0.805728	0
Cytotoxic_T	HMDB0001220	Prostaglandin E2	Macrophages	Ptger4	0.805678	0
Cytotoxic_T	HMDB0000517	L-Arginine	Lymph_EC	Slc38a4	0.804403	0
Cytotoxic_T	HMDB0000517	L-Arginine	Basophils	Slc7a1	0.804253	0
MSC	HMDB0000067	Cholesterol	EC	Abcb1b	0.800504	0
Bcells	HMDB0000296	Uridine	Pericytes	Slc29a1	0.797796	0
Bcells	HMDB0001220	Prostaglandin E2	EC	Ptger4	0.797203	0
Pdgfra_APC	HMDB0000089	Cytidine	Pdgfra_APC	Slc29a1	0.79633	0
Treg	HMDB0000187	L-Serine	MSC	Slc3a2	0.795904	0
MSC	HMDB0000067	Cholesterol	VSM	Ldlr	0.794678	0
Lymph_EC	HMDB0000169	D-Mannose	Basophils	Slc2a3	0.790136	0
ILC2s	HMDB0000133	Guanosine	Pdgfra_APC	Slc29a1	0.788943	0
Basophils	HMDB0001220	Prostaglandin E2	EC	Ptger4	0.788204	0
NMSC	HMDB0000187	L-Serine	Macrophages	Slc3a2	0.78804	0
EC	HMDB0000067	Cholesterol	Pdgfra_APC	Ldlr	0.780853	0
Basophils	HMDB0000112	gamma-Aminobutyric acid	NMSC	Gabbr1	0.780745	0
Treg	HMDB0000089	Cytidine	Pdgfra_APC	Slc29a1	0.780268	0
Neutrophils	HMDB0000097	Choline	NMSC	Slc44a2	0.780247	0
Macrophages	HMDB0001220	Prostaglandin E2	Macrophages	Ptger4	0.773493	0
NK	HMDB0001220	Prostaglandin E2	EC	Ptger4	0.773161	0
NMSC	HMDB0000067	Cholesterol	Cytotoxic_T	Rora	0.767841	0
NMSC	HMDB0000187	L-Serine	Basophils	Slc3a2	0.767604	0
Bcells	HMDB0001220	Prostaglandin E2	Pericytes	Ptger2	0.766564	0
VSM	HMDB0000112	gamma-Aminobutyric acid	ILC2s	Slc6a13	0.766521	0
Pdgfra_APC	HMDB0000067	Cholesterol	MSC	Ldlr	0.762935	0
Cytotoxic_T	HMDB0000296	Uridine	Lymph_EC	Slc29a1	0.758934	0
Basophils	HMDB0001220	Prostaglandin E2	Pericytes	Ptger2	0.757912	0
Treg	HMDB0000641	L-Glutamine	Basophils	Slc7a5	0.757449	0
MSC	HMDB0000067	Cholesterol	NK	Rora	0.756887	0
Treg	HMDB0000169	D-Mannose	Neutrophils	Slc2a3	0.755739	0
CD8T	HMDB0001220	Prostaglandin E2	Macrophages	Ptger4	0.753453	0
NMSC	HMDB0000234	Testosterone	Lymph_EC	Ar	0.752251	0
Lymph_EC	HMDB0000112	gamma-Aminobutyric acid	Basophils	Gabbr1	0.750997	0
Treg	HMDB0000517	L-Arginine	Lymph_EC	Slc38a4	0.747597	0
Treg	HMDB0000517	L-Arginine	Basophils	Slc7a1	0.747458	0
NK	HMDB0001220	Prostaglandin E2	Pericytes	Ptger2	0.743446	0
NMSC	HMDB0000187	L-Serine	ILC2s	Slc3a2	0.740069	0
ILC2s	HMDB0000195	Inosine	Pdgfra_APC	Slc29a1	0.738961	0
Macrophages	HMDB0000296	Uridine	Pericytes	Slc29a1	0.737395	0
Erythroid-like	HMDB0000169	D-Mannose	Basophils	Slc2a3	0.735627	0
Pdgfra_APC	HMDB0000067	Cholesterol	Pdgfra_APC	Rora	0.735393	0
Treg	HMDB0000187	L-Serine	Cytotoxic_T	Slc3a2	0.733189	0
VSM	HMDB0000112	gamma-Aminobutyric acid	NMSC	Gabbr1	0.727217	0
Lymph_EC	HMDB0000112	gamma-Aminobutyric acid	VSM	Slc6a8	0.724668	0
EC	HMDB0000273	Thymidine	Pericytes	Slc29a1	0.720446	0
Cytotoxic_T	HMDB0000187	L-Serine	VSM	Slc1a5	0.720385	0
Cytotoxic_T	HMDB0000187	L-Serine	CD8T	Slc3a2	0.719048	0
CD4T	HMDB0001220	Prostaglandin E2	Macrophages	Ptger4	0.718645	0
NK	HMDB0000273	Thymidine	Lymph_EC	Slc29a1	0.717894	0
NMSC	HMDB0000273	Thymidine	Lymph_EC	Slc29a1	0.716828	0
Platelets	HMDB0000169	D-Mannose	Neutrophils	Slc2a3	0.716592	0
Macrophages	HMDB0000112	gamma-Aminobutyric acid	MSC	Slc6a8	0.715599	0
MSC	HMDB0000067	Cholesterol	CD8T	Rora	0.715148	0
Pdgfra_APC	HMDB0000067	Cholesterol	EC	Scarb1	0.713221	0
Pdgfra_APC	HMDB0000089	Cytidine	Pericytes	Slc29a1	0.712043	0
VSM	HMDB0000273	Thymidine	Lymph_EC	Slc29a1	0.709922	0
NMSC	HMDB0000187	L-Serine	VSM	Slc3a2	0.709636	0
CD4T	HMDB0000641	L-Glutamine	Basophils	Slc7a5	0.707107	0
ILC2s	HMDB0000133	Guanosine	Pericytes	Slc29a1	0.705437	0
NMSC	HMDB0000067	Cholesterol	Macrophages	Ldlr	0.703021	0
VSM	HMDB0003178	Heme	Pdgfra_APC	Lrp1	0.703011	0
Basophils	HMDB0000273	Thymidine	Pdgfra_APC	Slc29a1	0.701685	0
VSM	HMDB0000089	Cytidine	Pdgfra_APC	Slc29a1	0.698102	0
Treg	HMDB0000089	Cytidine	Pericytes	Slc29a1	0.69768	0
NK	HMDB0000187	L-Serine	NK	Slc3a2	0.697231	0
NMSC	HMDB0000187	L-Serine	Pdgfra_APC	Slc1a5	0.697009	0
Cytotoxic_T	HMDB0000187	L-Serine	EC	Slc3a2	0.69042	0
Macrophages	HMDB0000067	Cholesterol	NMSC	Ldlr	0.688073	0
NK	HMDB0000187	L-Serine	MSC	Slc3a2	0.687963	0
Erythroid-like	HMDB0000296	Uridine	Pdgfra_APC	Slc29a1	0.687957	0
NMSC	HMDB0000214	Ornithine	MSC	Slc7a2	0.679378	0
Macrophages	HMDB0000067	Cholesterol	Macrophages	Cd36	0.676459	0
Pdgfra_APC	HMDB0000067	Cholesterol	Cytotoxic_T	Rora	0.675702	0
MSC	HMDB0000067	Cholesterol	NMSC	Rora	0.674157	0
Platelets	HMDB0001220	Prostaglandin E2	EC	Ptger4	0.673375	0
CD4T	HMDB0000273	Thymidine	Pdgfra_APC	Slc29a1	0.668687	0
Platelets	HMDB0000296	Uridine	Pdgfra_APC	Slc29a1	0.666063	0
Neutrophils	HMDB0001178	Adenosine diphosphate ribose	EC	Cd38	0.664886	0
NMSC	HMDB0000067	Cholesterol	EC	Abcg2	0.664373	0
Macrophages	HMDB0000112	gamma-Aminobutyric acid	Basophils	Gabbr1	0.660802	0
ILC2s	HMDB0000195	Inosine	Pericytes	Slc29a1	0.660746	0
Bcells	HMDB0001220	Prostaglandin E2	Macrophages	Ptger4	0.655723	0
Macrophages	HMDB0000097	Choline	NMSC	Slc44a2	0.65479	0
Bcells	HMDB0000112	gamma-Aminobutyric acid	MSC	Slc6a8	0.652266	0
Lymph_EC	HMDB0000234	Testosterone	Lymph_EC	Ar	0.650695	0
MSC	HMDB0000050	Adenosine	Basophils	Adora2b	0.649975	0
NMSC	HMDB0000067	Cholesterol	Pericytes	Ldlr	0.649116	0
Basophils	HMDB0001220	Prostaglandin E2	Macrophages	Ptger4	0.648321	0
Platelets	HMDB0001220	Prostaglandin E2	Pericytes	Ptger2	0.647495	0
Treg	HMDB0000187	L-Serine	Treg	Slc3a2	0.645842	0
Macrophages	HMDB0000112	gamma-Aminobutyric acid	VSM	Slc6a8	0.637635	0
NK	HMDB0001220	Prostaglandin E2	Macrophages	Ptger4	0.635947	0
NK	HMDB0000187	L-Serine	Cytotoxic_T	Slc3a2	0.633753	0
EC	HMDB0000067	Cholesterol	NMSC	Ldlr	0.633106	0
Macrophages	HMDB0000067	Cholesterol	Cytotoxic_T	Abcb1b	0.631234	0
ILC2s	HMDB0000169	D-Mannose	Basophils	Slc2a3	0.63052	0
Lymph_EC	HMDB0000296	Uridine	Pdgfra_APC	Slc29a1	0.629364	0
Treg	HMDB0000187	L-Serine	Macrophages	Slc3a2	0.628675	0
ILC2s	HMDB0000050	Adenosine	Cytotoxic_T	Adora2a	0.628535	0
Basophils	HMDB0000273	Thymidine	Pericytes	Slc29a1	0.627415	0
VSM	HMDB0000089	Cytidine	Pericytes	Slc29a1	0.624212	0
Macrophages	HMDB0000067	Cholesterol	NK	Abcb1b	0.622879	0
EC	HMDB0000067	Cholesterol	Macrophages	Cd36	0.62242	0
MSC	HMDB0000067	Cholesterol	Treg	Abcb1b	0.621705	0
ILC2s	HMDB0000273	Thymidine	Pdgfra_APC	Slc29a1	0.620054	0
Erythroid-like	HMDB0003178	Heme	Pdgfra_APC	Nr1d1	0.619324	0
CD8T	HMDB0000273	Thymidine	Lymph_EC	Slc29a1	0.618663	0
Pdgfra_APC	HMDB0000067	Cholesterol	Macrophages	Ldlr	0.61866	0
Erythroid-like	HMDB0000296	Uridine	Pericytes	Slc29a1	0.61514	0
Cytotoxic_T	HMDB0000169	D-Mannose	Basophils	Slc2a3	0.614991	0
Cytotoxic_T	HMDB0000187	L-Serine	NMSC	Slc1a5	0.612781	0
NMSC	HMDB0000089	Cytidine	Lymph_EC	Slc29a1	0.612632	0
Treg	HMDB0000187	L-Serine	Basophils	Slc3a2	0.612372	0
NMSC	HMDB0000187	L-Serine	VSM	Slc1a5	0.612006	0
NMSC	HMDB0000187	L-Serine	CD8T	Slc3a2	0.610871	0
Macrophages	HMDB0000067	Cholesterol	EC	Abcb1b	0.607543	0
Macrophages	HMDB0000067	Cholesterol	VSM	Ldlr	0.603121	0
Bcells	HMDB0000112	gamma-Aminobutyric acid	Basophils	Gabbr1	0.602318	0
Pdgfra_APC	HMDB0000234	Testosterone	ILC2s	Ar	0.600878	0
CD4T	HMDB0000273	Thymidine	Pericytes	Slc29a1	0.59791	0
Platelets	HMDB0000296	Uridine	Pericytes	Slc29a1	0.595564	0
Cytotoxic_T	HMDB0000273	Thymidine	Lymph_EC	Slc29a1	0.595374	0
Treg	HMDB0000187	L-Serine	ILC2s	Slc3a2	0.590405	0
Erythroid-like	HMDB0001220	Prostaglandin E2	EC	Ptger4	0.588184	0
Cytotoxic_T	HMDB0000187	L-Serine	Lymph_EC	Slc3a2	0.586855	0
NMSC	HMDB0000187	L-Serine	EC	Slc3a2	0.586549	0
Pdgfra_APC	HMDB0000067	Cholesterol	EC	Abcg2	0.58465	0
Pdgfra_APC	HMDB0000273	Thymidine	Lymph_EC	Slc29a1	0.582479	0
Pericytes	HMDB0000641	L-Glutamine	Basophils	Slc7a5	0.582169	0
Bcells	HMDB0000112	gamma-Aminobutyric acid	VSM	Slc6a8	0.581202	0
EC	HMDB0000067	Cholesterol	Cytotoxic_T	Abcb1b	0.580808	0
Lymph_EC	HMDB0000641	L-Glutamine	Basophils	Slc7a5	0.577739	0
NMSC	HMDB0000067	Cholesterol	Basophils	Ldlr	0.577651	0
Macrophages	HMDB0000067	Cholesterol	NK	Rora	0.57444	0
ILC2s	HMDB0001220	Prostaglandin E2	EC	Ptger4	0.573906	0
EC	HMDB0000067	Cholesterol	NK	Abcb1b	0.57312	0
Pdgfra_APC	HMDB0000067	Cholesterol	Pericytes	Ldlr	0.571224	0
Pdgfra_APC	HMDB0001178	Adenosine diphosphate ribose	Neutrophils	Trpm2	0.568015	0
Treg	HMDB0000187	L-Serine	VSM	Slc3a2	0.566126	0
Erythroid-like	HMDB0001220	Prostaglandin E2	Pericytes	Ptger2	0.565578	0
Treg	HMDB0000169	D-Mannose	Basophils	Slc2a3	0.563201	0
Lymph_EC	HMDB0000296	Uridine	Pericytes	Slc29a1	0.562749	0
EC	HMDB0000067	Cholesterol	EC	Abcb1b	0.559009	0
NK	HMDB0000187	L-Serine	Treg	Slc3a2	0.558253	0
Cytotoxic_T	HMDB0000187	L-Serine	Platelets	Slc3a2	0.557851	0
Treg	HMDB0000187	L-Serine	Pdgfra_APC	Slc1a5	0.556053	0
Lymph_EC	HMDB0000112	gamma-Aminobutyric acid	ILC2s	Slc6a13	0.555104	0
EC	HMDB0000067	Cholesterol	VSM	Ldlr	0.554941	0
ILC2s	HMDB0000273	Thymidine	Pericytes	Slc29a1	0.554424	0
Platelets	HMDB0001220	Prostaglandin E2	Macrophages	Ptger4	0.55387	0
NK	HMDB0000050	Adenosine	Basophils	Adora2b	0.55213	0
NMSC	HMDB0000067	Cholesterol	Basophils	Rora	0.551901	0
ILC2s	HMDB0001220	Prostaglandin E2	Pericytes	Ptger2	0.551849	0
NMSC	HMDB0000296	Uridine	Pdgfra_APC	Slc29a1	0.551012	0
ILC2s	HMDB0000050	Adenosine	Treg	Adora2a	0.550508	0
NK	HMDB0000296	Uridine	Lymph_EC	Slc29a1	0.546595	0
MSC	HMDB0000169	D-Mannose	Neutrophils	Slc2a3	0.544716	0
Macrophages	HMDB0000273	Thymidine	Lymph_EC	Slc29a1	0.543677	0
NK	HMDB0000187	L-Serine	Macrophages	Slc3a2	0.543414	0
Macrophages	HMDB0000067	Cholesterol	CD8T	Rora	0.542762	0
EC	HMDB0000169	D-Mannose	Neutrophils	Slc2a3	0.540018	0
Platelets	HMDB0000169	D-Mannose	Basophils	Slc2a3	0.534028	0
Pericytes	HMDB0001178	Adenosine diphosphate ribose	Neutrophils	Trpm2	0.532077	0
NMSC	HMDB0000067	Cholesterol	Pdgfra_APC	Ldlr	0.531811	0
ILC2s	HMDB0000050	Adenosine	ILC2s	Adora2a	0.531227	0
NK	HMDB0000187	L-Serine	Basophils	Slc3a2	0.529322	0
EC	HMDB0000067	Cholesterol	NK	Rora	0.52855	0
Lymph_EC	HMDB0000112	gamma-Aminobutyric acid	NMSC	Gabbr1	0.526641	0
NK	HMDB0000112	gamma-Aminobutyric acid	MSC	Slc6a8	0.52301	0
NMSC	HMDB0000187	L-Serine	NMSC	Slc1a5	0.520591	0
MSC	HMDB0000273	Thymidine	Pdgfra_APC	Slc29a1	0.515604	0
Cytotoxic_T	HMDB0000187	L-Serine	Pdgfra_APC	Slc3a2	0.515553	0
Macrophages	HMDB0000067	Cholesterol	NMSC	Rora	0.511652	0
NK	HMDB0000187	L-Serine	ILC2s	Slc3a2	0.510334	0
Pdgfra_APC	HMDB0000067	Cholesterol	Basophils	Ldlr	0.508335	0
Lymph_EC	HMDB0000273	Thymidine	Pdgfra_APC	Slc29a1	0.504533	0
VSM	HMDB0000277	Sphingosine 1-phosphate	VSM	S1pr3	0.503479	0
EC	HMDB0001178	Adenosine diphosphate ribose	Neutrophils	Trpm2	0.501231	0
Neutrophils	HMDB0000097	Choline	Pdgfra_APC	Slc44a1	0.499978	0
EC	HMDB0000067	Cholesterol	CD8T	Rora	0.499403	0
Bcells	HMDB0000296	Uridine	Lymph_EC	Slc29a1	0.496959	0
NMSC	HMDB0000296	Uridine	Pericytes	Slc29a1	0.49269	0
NK	HMDB0000187	L-Serine	VSM	Slc3a2	0.489348	0
Macrophages	HMDB0000112	gamma-Aminobutyric acid	ILC2s	Slc6a13	0.488436	0
Treg	HMDB0000187	L-Serine	VSM	Slc1a5	0.488241	0
Treg	HMDB0000187	L-Serine	CD8T	Slc3a2	0.487335	0
Pdgfra_APC	HMDB0000067	Cholesterol	Basophils	Rora	0.485674	0
Erythroid-like	HMDB0001220	Prostaglandin E2	Macrophages	Ptger4	0.483798	0
NK	HMDB0000112	gamma-Aminobutyric acid	Basophils	Gabbr1	0.482961	0
NK	HMDB0000187	L-Serine	Pdgfra_APC	Slc1a5	0.480641	0
ILC2s	HMDB0000112	gamma-Aminobutyric acid	MSC	Slc6a8	0.472149	0
Pdgfra_APC	HMDB0000234	Testosterone	Lymph_EC	Ar	0.471911	0
Macrophages	HMDB0000067	Cholesterol	Treg	Abcb1b	0.471843	0
EC	HMDB0000067	Cholesterol	NMSC	Rora	0.470778	0
Pdgfra_APC	HMDB0000067	Cholesterol	Pdgfra_APC	Ldlr	0.467995	0
Treg	HMDB0000187	L-Serine	EC	Slc3a2	0.467932	0
NK	HMDB0000112	gamma-Aminobutyric acid	VSM	Slc6a8	0.466029	0
Cytotoxic_T	HMDB0000187	L-Serine	Bcells	Slc3a2	0.464558	0
Platelets	HMDB0000641	L-Glutamine	Basophils	Slc7a5	0.463431	0
Macrophages	HMDB0000112	gamma-Aminobutyric acid	NMSC	Gabbr1	0.463391	0
MSC	HMDB0000273	Thymidine	Pericytes	Slc29a1	0.46103	0
NMSC	HMDB0000214	Ornithine	Basophils	Slc7a1	0.460156	0
Macrophages	HMDB0000296	Uridine	Lymph_EC	Slc29a1	0.459335	0
Treg	HMDB0000050	Adenosine	Basophils	Adora2b	0.454387	0
Cytotoxic_T	HMDB0000187	L-Serine	CD4T	Slc3a2	0.453386	0
Erythroid-like	HMDB0000273	Thymidine	Pdgfra_APC	Slc29a1	0.452077	0
Lymph_EC	HMDB0000273	Thymidine	Pericytes	Slc29a1	0.451131	0
Pericytes	HMDB0000169	D-Mannose	Neutrophils	Slc2a3	0.450498	0
Neutrophils	HMDB0000296	Uridine	Pdgfra_APC	Slc29a1	0.448929	0
EC	HMDB0000273	Thymidine	Lymph_EC	Slc29a1	0.448777	0
Erythroid-like	HMDB0000641	L-Glutamine	Basophils	Slc7a5	0.44612	0
Cytotoxic_T	HMDB0000187	L-Serine	Neutrophils	Slc3a2	0.445766	0
Bcells	HMDB0000112	gamma-Aminobutyric acid	ILC2s	Slc6a13	0.445208	0
Pdgfra_APC	HMDB0000089	Cytidine	Lymph_EC	Slc29a1	0.443543	0
Cytotoxic_T	HMDB0000112	gamma-Aminobutyric acid	MSC	Slc6a8	0.442107	0
ILC2s	HMDB0000133	Guanosine	Lymph_EC	Slc29a1	0.439428	0
Neutrophils	HMDB0000097	Choline	Pericytes	Slc44a2	0.435136	0
Treg	HMDB0000089	Cytidine	Lymph_EC	Slc29a1	0.434596	0
EC	HMDB0000067	Cholesterol	Treg	Abcb1b	0.43415	0
NMSC	HMDB0000067	Cholesterol	NMSC	Ldlr	0.431186	0
NMSC	HMDB0000067	Cholesterol	Macrophages	Cd36	0.423909	0
Bcells	HMDB0000112	gamma-Aminobutyric acid	NMSC	Gabbr1	0.422379	0
NK	HMDB0000187	L-Serine	VSM	Slc1a5	0.422025	0
NK	HMDB0000187	L-Serine	CD8T	Slc3a2	0.421242	0
ILC2s	HMDB0000112	gamma-Aminobutyric acid	VSM	Slc6a8	0.420709	0
Macrophages	HMDB0000097	Choline	Pdgfra_APC	Slc44a1	0.419586	0
VSM	HMDB0003178	Heme	Pericytes	Lrp1	0.419235	0
Treg	HMDB0000187	L-Serine	NMSC	Slc1a5	0.415312	0
ILC2s	HMDB0000195	Inosine	Lymph_EC	Slc29a1	0.411589	0
NK	HMDB0000187	L-Serine	EC	Slc3a2	0.404471	0
Erythroid-like	HMDB0000273	Thymidine	Pericytes	Slc29a1	0.404227	0
EC	HMDB0000169	D-Mannose	Basophils	Slc2a3	0.402439	0
MSC	HMDB0000050	Adenosine	Pdgfra_APC	Slc29a1	0.401523	0
Neutrophils	HMDB0000296	Uridine	Pericytes	Slc29a1	0.401412	0
Treg	HMDB0000187	L-Serine	Lymph_EC	Slc3a2	0.397741	0
NMSC	HMDB0000067	Cholesterol	Cytotoxic_T	Abcb1b	0.395568	0
Cytotoxic_T	HMDB0000112	gamma-Aminobutyric acid	VSM	Slc6a8	0.39394	0
Pdgfra_APC	HMDB0001178	Adenosine diphosphate ribose	EC	Cd38	0.391807	0
Cytotoxic_T	HMDB0000187	L-Serine	Macrophages	Slc1a5	0.391446	0
Macrophages	HMDB0001178	Adenosine diphosphate ribose	Neutrophils	Trpm2	0.391042	0
Basophils	HMDB0000273	Thymidine	Lymph_EC	Slc29a1	0.390827	0
NMSC	HMDB0000067	Cholesterol	NK	Abcb1b	0.390332	0
VSM	HMDB0000089	Cytidine	Lymph_EC	Slc29a1	0.388831	0
CD8T	HMDB0000296	Uridine	Pdgfra_APC	Slc29a1	0.38606	0
VSM	HMDB0000277	Sphingosine 1-phosphate	EC	S1pr1	0.38539	0
Erythroid-like	HMDB0000296	Uridine	Lymph_EC	Slc29a1	0.38318	0
NMSC	HMDB0000067	Cholesterol	EC	Abcb1b	0.380721	0
EC	HMDB0000517	L-Arginine	MSC	Slc7a2	0.379985	0
Pdgfra_APC	HMDB0000067	Cholesterol	NMSC	Ldlr	0.379445	0
Treg	HMDB0000187	L-Serine	Platelets	Slc3a2	0.378084	0
NMSC	HMDB0000067	Cholesterol	VSM	Ldlr	0.377951	0
Cytotoxic_T	HMDB0000187	L-Serine	Cytotoxic_T	Slc1a5	0.376703	0
Pdgfra_APC	HMDB0000067	Cholesterol	Macrophages	Cd36	0.373041	0
CD4T	HMDB0000273	Thymidine	Lymph_EC	Slc29a1	0.372447	0
Cytotoxic_T	HMDB0000187	L-Serine	Erythroid-like	Slc3a2	0.371346	0
Platelets	HMDB0000296	Uridine	Lymph_EC	Slc29a1	0.370986	0
Pericytes	HMDB0001178	Adenosine diphosphate ribose	EC	Cd38	0.367019	0
Cytotoxic_T	HMDB0000187	L-Serine	Pericytes	Slc3a2	0.365746	0
Macrophages	HMDB0000097	Choline	Pericytes	Slc44a2	0.36517	0
NMSC	HMDB0000067	Cholesterol	NK	Rora	0.359977	0
MSC	HMDB0000050	Adenosine	Pericytes	Slc29a1	0.359024	0
NK	HMDB0000187	L-Serine	NMSC	Slc1a5	0.358987	0
NK	HMDB0000112	gamma-Aminobutyric acid	ILC2s	Slc6a13	0.356984	0
Lymph_EC	HMDB0000296	Uridine	Lymph_EC	Slc29a1	0.350545	0
Treg	HMDB0000187	L-Serine	Pdgfra_APC	Slc3a2	0.349416	0
Pdgfra_APC	HMDB0000067	Cholesterol	Cytotoxic_T	Abcb1b	0.348101	0
Treg	HMDB0000112	gamma-Aminobutyric acid	VSM	Slc6a8	0.345917	0
EC	HMDB0001178	Adenosine diphosphate ribose	EC	Cd38	0.345741	0
CD8T	HMDB0000296	Uridine	Pericytes	Slc29a1	0.345198	0
VSM	HMDB0000277	Sphingosine 1-phosphate	Pericytes	S1pr3	0.344988	0
NK	HMDB0000187	L-Serine	Lymph_EC	Slc3a2	0.343799	0
Pdgfra_APC	HMDB0000067	Cholesterol	NK	Abcb1b	0.343493	0
NK	HMDB0000050	Adenosine	Pdgfra_APC	Slc29a1	0.34108	0
EC	HMDB0000296	Uridine	Pdgfra_APC	Slc29a1	0.340525	0
NMSC	HMDB0000067	Cholesterol	CD8T	Rora	0.340126	0
CD8T	HMDB0000089	Cytidine	Pdgfra_APC	Slc29a1	0.339797	0
Pdgfra_APC	HMDB0000067	Cholesterol	EC	Abcb1b	0.335036	0
Neutrophils	HMDB0000517	L-Arginine	MSC	Slc7a2	0.333899	0
Cytotoxic_T	HMDB0000187	L-Serine	NMSC	Slc3a2	0.333678	0
Pdgfra_APC	HMDB0000067	Cholesterol	VSM	Ldlr	0.332597	0
NMSC	HMDB0000187	L-Serine	Macrophages	Slc1a5	0.332555	0
Cytotoxic_T	HMDB0000187	L-Serine	Treg	Slc1a5	0.332108	0
Cytotoxic_T	HMDB0000187	L-Serine	EC	Slc1a5	0.331543	0
CD8T	HMDB0000112	gamma-Aminobutyric acid	VSM	Slc6a8	0.328163	0
Cytotoxic_T	HMDB0000187	L-Serine	NK	Slc1a5	0.326881	0
NK	HMDB0000187	L-Serine	Platelets	Slc3a2	0.326808	0
Neutrophils	HMDB0000097	Choline	Cytotoxic_T	Slc44a2	0.323611	0
ILC2s	HMDB0000112	gamma-Aminobutyric acid	ILC2s	Slc6a13	0.322268	0
VSM	HMDB0000277	Sphingosine 1-phosphate	CD4T	S1pr1	0.320406	0
NMSC	HMDB0000517	L-Arginine	MSC	Slc7a2	0.319556	0
Pdgfra_APC	HMDB0000067	Cholesterol	NK	Rora	0.316781	0
Treg	HMDB0000187	L-Serine	Bcells	Slc3a2	0.314854	0
Treg	HMDB0000187	L-Serine	CD4T	Slc3a2	0.307282	0
NMSC	HMDB0000296	Uridine	Lymph_EC	Slc29a1	0.306904	0
NK	HMDB0000050	Adenosine	Pericytes	Slc29a1	0.304978	0
EC	HMDB0000296	Uridine	Pericytes	Slc29a1	0.304482	0
CD8T	HMDB0000089	Cytidine	Pericytes	Slc29a1	0.303831	0
Treg	HMDB0000187	L-Serine	Neutrophils	Slc3a2	0.302118	0
NK	HMDB0000187	L-Serine	Pdgfra_APC	Slc3a2	0.302028	0
Cytotoxic_T	HMDB0000112	gamma-Aminobutyric acid	ILC2s	Slc6a13	0.301763	0
VSM	HMDB0000277	Sphingosine 1-phosphate	Lymph_EC	S1pr1	0.301465	0
Pdgfra_APC	HMDB0000067	Cholesterol	CD8T	Rora	0.299312	0
NMSC	HMDB0000067	Cholesterol	Treg	Abcb1b	0.295684	0
Pdgfra_APC	HMDB0000296	Uridine	Pdgfra_APC	Slc29a1	0.295314	0
Cytotoxic_T	HMDB0000187	L-Serine	Bcells	Slc1a5	0.291591	0
Cytotoxic_T	HMDB0000187	L-Serine	Platelets	Slc1a5	0.289235	0
Cytotoxic_T	HMDB0000187	L-Serine	MSC	Slc1a5	0.282923	0
Pdgfra_APC	HMDB0000067	Cholesterol	NMSC	Rora	0.282156	0
Treg	HMDB0000050	Adenosine	Pdgfra_APC	Slc29a1	0.280698	0
NK	HMDB0000089	Cytidine	Pdgfra_APC	Slc29a1	0.279679	0
Erythroid-like	HMDB0000112	gamma-Aminobutyric acid	VSM	Slc6a8	0.276503	0
Neutrophils	HMDB0000112	gamma-Aminobutyric acid	VSM	Slc6a8	0.274006	0
NK	HMDB0000187	L-Serine	Bcells	Slc3a2	0.272154	0
Macrophages	HMDB0000097	Choline	Cytotoxic_T	Slc44a2	0.271577	0
VSM	HMDB0000277	Sphingosine 1-phosphate	CD8T	S1pr1	0.270309	0
Macrophages	HMDB0001178	Adenosine diphosphate ribose	EC	Cd38	0.269735	0
Neutrophils	HMDB0000273	Thymidine	Pdgfra_APC	Slc29a1	0.266889	0
Lymph_EC	HMDB0001178	Adenosine diphosphate ribose	Neutrophils	Trpm2	0.266264	0
NK	HMDB0000187	L-Serine	CD4T	Slc3a2	0.265608	0
Treg	HMDB0000187	L-Serine	Macrophages	Slc1a5	0.265302	0
Treg	HMDB0000112	gamma-Aminobutyric acid	ILC2s	Slc6a13	0.264977	0
Pdgfra_APC	HMDB0000296	Uridine	Pericytes	Slc29a1	0.264057	0
NK	HMDB0000187	L-Serine	Neutrophils	Slc3a2	0.261144	0
CD4T	HMDB0000089	Cytidine	Pdgfra_APC	Slc29a1	0.261018	0
Pdgfra_APC	HMDB0000067	Cholesterol	Treg	Abcb1b	0.260203	0
CD4T	HMDB0000112	gamma-Aminobutyric acid	VSM	Slc6a8	0.259561	0
EC	HMDB0000517	L-Arginine	Lymph_EC	Slc38a4	0.257419	0
Treg	HMDB0000187	L-Serine	Cytotoxic_T	Slc1a5	0.25531	0
Cytotoxic_T	HMDB0000187	L-Serine	CD8T	Slc1a5	0.253704	0
CD8T	HMDB0000112	gamma-Aminobutyric acid	ILC2s	Slc6a13	0.251377	0
Treg	HMDB0000050	Adenosine	Pericytes	Slc29a1	0.250988	0
NK	HMDB0000089	Cytidine	Pericytes	Slc29a1	0.250077	0
Neutrophils	HMDB0000296	Uridine	Lymph_EC	Slc29a1	0.250046	0
Pericytes	HMDB0000050	Adenosine	Basophils	Adora2b	0.235668	0
CD4T	HMDB0000089	Cytidine	Pericytes	Slc29a1	0.23339	0
Cytotoxic_T	HMDB0000187	L-Serine	Erythroid-like	Slc1a5	0.230332	0
NK	HMDB0000187	L-Serine	Macrophages	Slc1a5	0.229322	0
Neutrophils	HMDB0000517	L-Arginine	Lymph_EC	Slc38a4	0.226198	0
Treg	HMDB0000187	L-Serine	Treg	Slc1a5	0.225086	0
Treg	HMDB0000187	L-Serine	EC	Slc1a5	0.224703	0
MSC	HMDB0000050	Adenosine	Lymph_EC	Slc29a1	0.223642	0
Treg	HMDB0000187	L-Serine	NK	Slc1a5	0.221544	0
NK	HMDB0000187	L-Serine	Cytotoxic_T	Slc1a5	0.220685	0
MSC	HMDB0000050	Adenosine	NK	Adora2a	0.216768	0
NMSC	HMDB0000517	L-Arginine	Lymph_EC	Slc38a4	0.216481	0
CD8T	HMDB0000296	Uridine	Lymph_EC	Slc29a1	0.215029	0
VSM	HMDB0003178	Heme	EC	Nr1d1	0.213767	0
Erythroid-like	HMDB0000112	gamma-Aminobutyric acid	ILC2s	Slc6a13	0.211805	0
Neutrophils	HMDB0000112	gamma-Aminobutyric acid	ILC2s	Slc6a13	0.209892	0
CD4T	HMDB0000112	gamma-Aminobutyric acid	ILC2s	Slc6a13	0.198827	0
Treg	HMDB0000187	L-Serine	Bcells	Slc1a5	0.197625	0
VSM	HMDB0003178	Heme	NMSC	Nr1d1	0.197473	0
Treg	HMDB0000187	L-Serine	Platelets	Slc1a5	0.196029	0
NK	HMDB0000187	L-Serine	Treg	Slc1a5	0.19456	0
NK	HMDB0000187	L-Serine	EC	Slc1a5	0.194229	0
Treg	HMDB0000187	L-Serine	MSC	Slc1a5	0.191751	0
NK	HMDB0000187	L-Serine	NK	Slc1a5	0.191498	0
CD4T	HMDB0000296	Uridine	Pdgfra_APC	Slc29a1	0.190382	0
NK	HMDB0000050	Adenosine	Lymph_EC	Slc29a1	0.189976	0
ILC2s	HMDB0000089	Cytidine	Pdgfra_APC	Slc29a1	0.189322	0
CD8T	HMDB0000089	Cytidine	Lymph_EC	Slc29a1	0.189261	0
VSM	HMDB0003178	Heme	Pericytes	Nr1d1	0.188006	0
VSM	HMDB0003178	Heme	Macrophages	Lrp1	0.184233	0
NK	HMDB0000050	Adenosine	NK	Adora2a	0.184137	0
VSM	HMDB0003178	Heme	VSM	Nr1d2	0.172723	0
Cytotoxic_T	HMDB0000089	Cytidine	Pdgfra_APC	Slc29a1	0.17271	0
Treg	HMDB0000187	L-Serine	CD8T	Slc1a5	0.171948	0
NK	HMDB0000187	L-Serine	Bcells	Slc1a5	0.170823	0
CD4T	HMDB0000296	Uridine	Pericytes	Slc29a1	0.170231	0
VSM	HMDB0003178	Heme	Lymph_EC	Nr1d1	0.169533	0
NK	HMDB0000187	L-Serine	Platelets	Slc1a5	0.169443	0
MSC	HMDB0000050	Adenosine	Cytotoxic_T	Adora2a	0.168782	0
VSM	HMDB0000277	Sphingosine 1-phosphate	Treg	S1pr1	0.166009	0
NK	HMDB0000187	L-Serine	MSC	Slc1a5	0.165746	0
VSM	HMDB0003178	Heme	VSM	Nr1d1	0.163081	0
Treg	HMDB0000050	Adenosine	Lymph_EC	Slc29a1	0.156344	0
NK	HMDB0000089	Cytidine	Lymph_EC	Slc29a1	0.155777	0
VSM	HMDB0003178	Heme	NMSC	Lrp1	0.155543	0
Cytotoxic_T	HMDB0000089	Cytidine	Pericytes	Slc29a1	0.154429	0
Treg	HMDB0000050	Adenosine	NK	Adora2a	0.151539	0
NK	HMDB0000187	L-Serine	CD8T	Slc1a5	0.148628	0
MSC	HMDB0000050	Adenosine	Treg	Adora2a	0.147829	0
Pericytes	HMDB0000050	Adenosine	Pdgfra_APC	Slc29a1	0.145584	0
CD4T	HMDB0000089	Cytidine	Lymph_EC	Slc29a1	0.145382	0
NK	HMDB0000050	Adenosine	Cytotoxic_T	Adora2a	0.143374	0
MSC	HMDB0000050	Adenosine	ILC2s	Adora2a	0.142651	0
VSM	HMDB0000277	Sphingosine 1-phosphate	Cytotoxic_T	S1pr1	0.140217	0
Pericytes	HMDB0000050	Adenosine	Pericytes	Slc29a1	0.130175	0
Treg	HMDB0000133	Guanosine	Pdgfra_APC	Slc29a1	0.128583	0
VSM	HMDB0000277	Sphingosine 1-phosphate	Erythroid-like	S1pr1	0.127643	0
NK	HMDB0000050	Adenosine	Treg	Adora2a	0.125575	0
NK	HMDB0000050	Adenosine	ILC2s	Adora2a	0.121177	0
VSM	HMDB0003178	Heme	Pdgfra_APC	Nr1d1	0.119473	0
Treg	HMDB0000050	Adenosine	Cytotoxic_T	Adora2a	0.117992	0
Treg	HMDB0000133	Guanosine	Pericytes	Slc29a1	0.114973	0
Treg	HMDB0000050	Adenosine	Treg	Adora2a	0.103345	0
Treg	HMDB0000050	Adenosine	ILC2s	Adora2a	0.099725	0
VSM	HMDB0000277	Sphingosine 1-phosphate	Platelets	S1pr1	0.0963201	0
Cytotoxic_T	HMDB0000089	Cytidine	Lymph_EC	Slc29a1	0.0961964	0
VSM	HMDB0000277	Sphingosine 1-phosphate	Bcells	S1pr1	0.0932381	0
VSM	HMDB0000277	Sphingosine 1-phosphate	EC	S1pr3	0.0844187	0
Bcells	HMDB0000050	Adenosine	Basophils	Adora2b	0.0820613	0
Pericytes	HMDB0000050	Adenosine	Lymph_EC	Slc29a1	0.0810879	0
Pericytes	HMDB0000050	Adenosine	NK	Adora2a	0.0785957	0
Treg	HMDB0000133	Guanosine	Lymph_EC	Slc29a1	0.0716186	0
Pericytes	HMDB0000050	Adenosine	Cytotoxic_T	Adora2a	0.0611968	0
Pericytes	HMDB0000050	Adenosine	Treg	Adora2a	0.0535997	0
Pericytes	HMDB0000050	Adenosine	ILC2s	Adora2a	0.0517224	0
Bcells	HMDB0000050	Adenosine	Pdgfra_APC	Slc29a1	0.0506935	0
Bcells	HMDB0000050	Adenosine	Pericytes	Slc29a1	0.0453279	0
MSC	HMDB0001178	Adenosine diphosphate ribose	Neutrophils	Trpm2	0.0308309	0
Bcells	HMDB0000050	Adenosine	Lymph_EC	Slc29a1	0.0282355	0
Bcells	HMDB0000050	Adenosine	NK	Adora2a	0.0273676	0
Erythroid-like	HMDB0000050	Adenosine	Basophils	Adora2b	0.0240005	0
Bcells	HMDB0000050	Adenosine	Cytotoxic_T	Adora2a	0.0213092	0
Bcells	HMDB0000050	Adenosine	Treg	Adora2a	0.0186638	0
Bcells	HMDB0000050	Adenosine	ILC2s	Adora2a	0.0180101	0
MSC	HMDB0000641	L-Glutamine	Platelets	Slc1a5	2.33751	0.00370347
MSC	HMDB0000641	L-Glutamine	Erythroid-like	Slc3a2	2.15853	0.00370347
Basophils	HMDB0000641	L-Glutamine	VSM	Slc38a2	1.94078	0.00370347
Basophils	HMDB0000641	L-Glutamine	Treg	Slc38a1	1.85	0.00370347
ILC2s	HMDB0000641	L-Glutamine	VSM	Slc1a5	1.71096	0.00370347
Cytotoxic_T	HMDB0000641	L-Glutamine	Basophils	Slc3a2	1.45981	0.00370347
Cytotoxic_T	HMDB0000641	L-Glutamine	Cytotoxic_T	Slc38a1	1.36779	0.00370347
NK	HMDB0000641	L-Glutamine	Basophils	Slc38a2	1.3625	0.00370347
Cytotoxic_T	HMDB0000641	L-Glutamine	EC	Slc38a2	1.34656	0.00370347
VSM	HMDB0000641	L-Glutamine	NMSC	Slc38a2	1.23956	0.00370347
CD8T	HMDB0000641	L-Glutamine	VSM	Slc38a2	1.21419	0.00370347
VSM	HMDB0000641	L-Glutamine	Treg	Slc38a2	1.15693	0.00370347
VSM	HMDB0000641	L-Glutamine	Cytotoxic_T	Slc1a5	0.998661	0.00370347
NMSC	HMDB0000187	L-Serine	Lymph_EC	Slc3a2	0.498566	0.00370347
ILC2s	HMDB0001220	Prostaglandin E2	Macrophages	Ptger4	0.472054	0.00370347
Cytotoxic_T	HMDB0000112	gamma-Aminobutyric acid	Basophils	Gabbr1	0.408253	0.00370347
Treg	HMDB0000112	gamma-Aminobutyric acid	MSC	Slc6a8	0.388213	0.00370347
NMSC	HMDB0000187	L-Serine	Cytotoxic_T	Slc1a5	0.32003	0.00370347
NMSC	HMDB0000187	L-Serine	NK	Slc1a5	0.277704	0.00370347
Treg	HMDB0000187	L-Serine	Erythroid-like	Slc3a2	0.25168	0.00370347
Neutrophils	HMDB0000273	Thymidine	Pericytes	Slc29a1	0.23864	0.00370347
NK	HMDB0000187	L-Serine	Erythroid-like	Slc3a2	0.217547	0.00370347
ILC2s	HMDB0000089	Cytidine	Pericytes	Slc29a1	0.169283	0.00370347
Treg	HMDB0000187	L-Serine	Erythroid-like	Slc1a5	0.156107	0.00370347
Erythroid-like	HMDB0000050	Adenosine	Pdgfra_APC	Slc29a1	0.0148264	0.00370347
ILC2s	HMDB0000641	L-Glutamine	Bcells	Slc38a1	2.09861	0.0071231
ILC2s	HMDB0000641	L-Glutamine	NK	Slc3a2	2.06246	0.0071231
Basophils	HMDB0000641	L-Glutamine	CD8T	Slc3a2	1.84683	0.0071231
Basophils	HMDB0000641	L-Glutamine	NK	Slc38a2	1.79722	0.0071231
Pdgfra_APC	HMDB0000641	L-Glutamine	Bcells	Slc3a2	1.35695	0.0071231
Cytotoxic_T	HMDB0000641	L-Glutamine	NK	Slc38a1	1.35163	0.0071231
Macrophages	HMDB0000641	L-Glutamine	NK	Slc38a1	1.29236	0.0071231
NMSC	HMDB0000187	L-Serine	Treg	Slc1a5	0.282144	0.0071231
NMSC	HMDB0000187	L-Serine	EC	Slc1a5	0.281664	0.0071231
EC	HMDB0000296	Uridine	Lymph_EC	Slc29a1	0.189667	0.0071231
Lymph_EC	HMDB0001178	Adenosine diphosphate ribose	EC	Cd38	0.183665	0.0071231
NK	HMDB0000187	L-Serine	Erythroid-like	Slc1a5	0.134936	0.0071231
Erythroid-like	HMDB0000050	Adenosine	Pericytes	Slc29a1	0.0132571	0.0071231
Erythroid-like	HMDB0000050	Adenosine	Lymph_EC	Slc29a1	0.00825803	0.0071231
Erythroid-like	HMDB0000050	Adenosine	ILC2s	Adora2a	0.00526743	0.0071231
MSC	HMDB0000641	L-Glutamine	Pericytes	Slc3a2	2.13508	0.0103763
MSC	HMDB0000641	L-Glutamine	Neutrophils	Slc38a2	2.08183	0.0103763
Basophils	HMDB0000641	L-Glutamine	EC	Slc3a2	1.77379	0.0103763
CD8T	HMDB0000641	L-Glutamine	Platelets	Slc38a1	1.61602	0.0103763
Cytotoxic_T	HMDB0000641	L-Glutamine	Pericytes	Slc38a2	1.30076	0.0103763
Lymph_EC	HMDB0000112	gamma-Aminobutyric acid	VSM	Slc6a6	1.07276	0.0103763
Cytotoxic_T	HMDB0000112	gamma-Aminobutyric acid	Neutrophils	Slc6a6	0.919283	0.0103763
Neutrophils	HMDB0000112	gamma-Aminobutyric acid	EC	Slc6a6	0.873678	0.0103763
Treg	HMDB0000112	gamma-Aminobutyric acid	Basophils	Gabbr1	0.358485	0.0103763
NMSC	HMDB0000067	Cholesterol	NMSC	Rora	0.320631	0.0103763
NK	HMDB0000187	L-Serine	Pericytes	Slc3a2	0.214266	0.0103763
Erythroid-like	HMDB0000050	Adenosine	NK	Adora2a	0.00800422	0.0103763
Erythroid-like	HMDB0000050	Adenosine	Cytotoxic_T	Adora2a	0.00623231	0.0103763
Basophils	HMDB0000641	L-Glutamine	Cytotoxic_T	Slc38a2	1.7426	0.0134408
Pdgfra_APC	HMDB0000641	L-Glutamine	Platelets	Slc3a2	1.63507	0.0134408
Pdgfra_APC	HMDB0000641	L-Glutamine	CD4T	Slc38a1	1.37611	0.0134408
NK	HMDB0000641	L-Glutamine	Erythroid-like	Slc38a1	1.36507	0.0134408
Pdgfra_APC	HMDB0000641	L-Glutamine	Erythroid-like	Slc38a2	1.31886	0.0134408
Macrophages	HMDB0000641	L-Glutamine	EC	Slc38a2	1.28768	0.0134408
Macrophages	HMDB0000641	L-Glutamine	VSM	Slc3a2	1.28432	0.0134408
CD8T	HMDB0000112	gamma-Aminobutyric acid	Macrophages	Slc6a6	0.795096	0.0134408
CD8T	HMDB0000112	gamma-Aminobutyric acid	MSC	Slc6a8	0.368288	0.0134408
Treg	HMDB0000187	L-Serine	Pericytes	Slc3a2	0.247885	0.0134408
Erythroid-like	HMDB0000050	Adenosine	Treg	Adora2a	0.00545862	0.0134408
ILC2s	HMDB0000641	L-Glutamine	ILC2s	Slc38a1	2.26601	0.0164445
EC	HMDB0000641	L-Glutamine	Basophils	Slc38a1	1.41914	0.0164445
Basophils	HMDB0000641	L-Glutamine	Macrophages	Slc1a5	1.40538	0.0164445
Macrophages	HMDB0000641	L-Glutamine	Basophils	Slc3a2	1.39561	0.0164445
CD8T	HMDB0000641	L-Glutamine	ILC2s	Slc3a2	1.38776	0.0164445
CD4T	HMDB0000641	L-Glutamine	Cytotoxic_T	Slc3a2	1.19289	0.0164445
CD8T	HMDB0000641	L-Glutamine	CD8T	Slc3a2	1.15547	0.0164445
Erythroid-like	HMDB0000112	gamma-Aminobutyric acid	EC	Slc6a6	0.88164	0.0164445
NMSC	HMDB0000187	L-Serine	Platelets	Slc3a2	0.473925	0.0164445
ILC2s	HMDB0000273	Thymidine	Lymph_EC	Slc29a1	0.345359	0.0164445
Basophils	HMDB0000641	L-Glutamine	CD8T	Slc38a1	1.72358	0.0192441
Basophils	HMDB0000641	L-Glutamine	Bcells	Slc38a2	1.72088	0.0192441
Pdgfra_APC	HMDB0000641	L-Glutamine	CD4T	Slc3a2	1.32401	0.0192441
Macrophages	HMDB0000641	L-Glutamine	Cytotoxic_T	Slc38a1	1.30686	0.0192441
ILC2s	HMDB0000112	gamma-Aminobutyric acid	Basophils	Gabbr1	0.435994	0.0192441
CD8T	HMDB0000112	gamma-Aminobutyric acid	Basophils	Gabbr1	0.340086	0.0192441
NK	HMDB0000187	L-Serine	NMSC	Slc3a2	0.19548	0.0192441
Cytotoxic_T	HMDB0000641	L-Glutamine	ILC2s	Slc38a2	1.34754	0.0220936
Pdgfra_APC	HMDB0000641	L-Glutamine	CD8T	Slc1a5	1.02803	0.0220936
ILC2s	HMDB0000112	gamma-Aminobutyric acid	Macrophages	Slc6a6	1.01932	0.0248535
Treg	HMDB0000112	gamma-Aminobutyric acid	Macrophages	Slc6a6	0.838112	0.0248535
Treg	HMDB0000187	L-Serine	NMSC	Slc3a2	0.22615	0.0248535
Basophils	HMDB0000641	L-Glutamine	Erythroid-like	Slc38a1	1.68226	0.0274323
Cytotoxic_T	HMDB0000641	L-Glutamine	Platelets	Slc38a1	1.61742	0.0274323
VSM	HMDB0000641	L-Glutamine	Erythroid-like	Slc38a1	1.24738	0.0274323
NK	HMDB0000641	L-Glutamine	EC	Slc1a5	0.959331	0.0274323
NMSC	HMDB0000187	L-Serine	Pdgfra_APC	Slc3a2	0.43799	0.0274323
Erythroid-like	HMDB0000273	Thymidine	Lymph_EC	Slc29a1	0.251799	0.0274323
NMSC	HMDB0000187	L-Serine	Bcells	Slc1a5	0.247722	0.0274323
Basophils	HMDB0000641	L-Glutamine	Basophils	Slc38a2	1.68056	0.0301759
Basophils	HMDB0000641	L-Glutamine	Pdgfra_APC	Slc38a2	1.67381	0.0301759
Basophils	HMDB0000641	L-Glutamine	NMSC	Slc38a2	1.67381	0.0301759
Cytotoxic_T	HMDB0000641	L-Glutamine	ILC2s	Slc3a2	1.38982	0.0301759
Basophils	HMDB0000641	L-Glutamine	Cytotoxic_T	Slc1a5	1.35244	0.0301759
Pdgfra_APC	HMDB0000641	L-Glutamine	Neutrophils	Slc3a2	1.30733	0.0301759
CD4T	HMDB0000641	L-Glutamine	Macrophages	Slc38a1	1.19717	0.0301759
NK	HMDB0000112	gamma-Aminobutyric acid	NMSC	Gabbr1	0.338679	0.0301759
ILC2s	HMDB0000641	L-Glutamine	MSC	Slc3a2	2.03647	0.0327034
Macrophages	HMDB0000641	L-Glutamine	Platelets	Slc38a1	1.54774	0.0327034
Treg	HMDB0000641	L-Glutamine	ILC2s	Slc38a1	1.53329	0.0327034
MSC	HMDB0000641	L-Glutamine	NMSC	Slc3a2	1.93029	0.038033
NK	HMDB0000641	L-Glutamine	NK	Slc1a5	0.945843	0.038033
ILC2s	HMDB0000641	L-Glutamine	Cytotoxic_T	Slc3a2	1.87846	0.0406733
Macrophages	HMDB0000641	L-Glutamine	ILC2s	Slc38a2	1.28859	0.0406733
Pdgfra_APC	HMDB0000296	Uridine	Lymph_EC	Slc29a1	0.164485	0.0406733
ILC2s	HMDB0000641	L-Glutamine	Macrophages	Slc38a1	1.88451	0.0431538
Basophils	HMDB0000641	L-Glutamine	Treg	Slc38a2	1.56167	0.0431538
MSC	HMDB0000169	D-Mannose	Basophils	Slc2a3	0.40594	0.0431538
Treg	HMDB0000641	L-Glutamine	Cytotoxic_T	Slc3a2	1.27396	0.0456475
NK	HMDB0000641	L-Glutamine	CD4T	Slc38a2	1.16877	0.0456475
NMSC	HMDB0000187	L-Serine	Platelets	Slc1a5	0.245721	0.0456475
CD4T	HMDB0000641	L-Glutamine	ILC2s	Slc38a1	1.43488	0.0481908
Macrophages	HMDB0000641	L-Glutamine	Pericytes	Slc38a2	1.24374	0.0481908
NMSC	HMDB0000187	L-Serine	Bcells	Slc3a2	0.394668	0.0481908
Neutrophils	HMDB0000112	gamma-Aminobutyric acid	MSC	Slc6a8	0.307509	0.0481908

## Sheet: RT
Sender	Metabolite	Metabolite_Name	Receiver	Sensor	Commu_Score	permutation_test_fdr
EC	HMDB0000641	L-Glutamine	ILC2s	Slc38a1	8.25519	0
Pdgfra_APC	HMDB0000112	gamma-Aminobutyric acid	EC	Slc6a6	7.88072	0
EC	HMDB0000112	gamma-Aminobutyric acid	EC	Slc6a6	7.29497	0
EC	HMDB0000641	L-Glutamine	Bcells	Slc38a1	7.15776	0
EC	HMDB0000641	L-Glutamine	NK	Slc3a2	6.92577	0
EC	HMDB0000641	L-Glutamine	Cytotoxic_T	Slc3a2	6.90631	0
EC	HMDB0000641	L-Glutamine	VSM	Slc1a5	6.76429	0
EC	HMDB0000641	L-Glutamine	MSC	Slc3a2	6.76362	0
Basophils	HMDB0000641	L-Glutamine	ILC2s	Slc38a1	6.65005	0
EC	HMDB0000641	L-Glutamine	Macrophages	Slc38a1	6.44323	0
EC	HMDB0000641	L-Glutamine	ILC2s	Slc3a2	6.33711	0
MSC	HMDB0000214	Ornithine	MSC	Slc7a2	6.30938	0
EC	HMDB0000641	L-Glutamine	Pdgfra_APC	Slc1a5	6.0259	0
Pdgfra_APC	HMDB0000641	L-Glutamine	ILC2s	Slc38a1	5.99662	0
EC	HMDB0000641	L-Glutamine	Platelets	Slc38a1	5.90512	0
Pericytes	HMDB0000112	gamma-Aminobutyric acid	EC	Slc6a6	5.89286	0
EC	HMDB0000641	L-Glutamine	Basophils	Slc3a2	5.88765	0
Basophils	HMDB0000641	L-Glutamine	Bcells	Slc38a1	5.77014	0
MSC	HMDB0000641	L-Glutamine	ILC2s	Slc38a1	5.62636	0
EC	HMDB0000641	L-Glutamine	Lymph_EC	Slc38a2	5.59313	0
Basophils	HMDB0000641	L-Glutamine	NK	Slc3a2	5.58407	0
Basophils	HMDB0000641	L-Glutamine	Cytotoxic_T	Slc3a2	5.57557	0
Basophils	HMDB0000641	L-Glutamine	VSM	Slc1a5	5.49351	0
EC	HMDB0000641	L-Glutamine	Treg	Slc38a1	5.48278	0
Basophils	HMDB0000112	gamma-Aminobutyric acid	EC	Slc6a6	5.46394	0
Basophils	HMDB0000641	L-Glutamine	MSC	Slc3a2	5.44926	0
EC	HMDB0000641	L-Glutamine	Treg	Slc3a2	5.41826	0
EC	HMDB0000641	L-Glutamine	Macrophages	Slc3a2	5.29399	0
Pdgfra_APC	HMDB0000641	L-Glutamine	Bcells	Slc38a1	5.20083	0
Basophils	HMDB0000641	L-Glutamine	Macrophages	Slc38a1	5.19172	0
Basophils	HMDB0000641	L-Glutamine	ILC2s	Slc3a2	5.10883	0
Macrophages	HMDB0000067	Cholesterol	EC	Cd36	5.08568	0
Pdgfra_APC	HMDB0000641	L-Glutamine	NK	Slc3a2	5.03429	0
Pdgfra_APC	HMDB0000641	L-Glutamine	Cytotoxic_T	Slc3a2	5.01818	0
EC	HMDB0000641	L-Glutamine	Cytotoxic_T	Slc38a1	5.01505	0
Pdgfra_APC	HMDB0000641	L-Glutamine	VSM	Slc1a5	4.96492	0
Pdgfra_APC	HMDB0000641	L-Glutamine	MSC	Slc3a2	4.91526	0
Basophils	HMDB0000641	L-Glutamine	Pdgfra_APC	Slc1a5	4.89383	0
MSC	HMDB0000641	L-Glutamine	Bcells	Slc38a1	4.88635	0
EC	HMDB0000641	L-Glutamine	NK	Slc38a1	4.86865	0
EC	HMDB0000641	L-Glutamine	EC	Slc3a2	4.81813	0
Basophils	HMDB0000641	L-Glutamine	Platelets	Slc38a1	4.75545	0
Basophils	HMDB0000641	L-Glutamine	Basophils	Slc3a2	4.73375	0
MSC	HMDB0000641	L-Glutamine	NK	Slc3a2	4.72789	0
MSC	HMDB0000641	L-Glutamine	Cytotoxic_T	Slc3a2	4.71328	0
MSC	HMDB0000641	L-Glutamine	VSM	Slc1a5	4.69287	0
EC	HMDB0000641	L-Glutamine	EC	Slc38a2	4.68841	0
Pdgfra_APC	HMDB0000641	L-Glutamine	Macrophages	Slc38a1	4.68394	0
EC	HMDB0000641	L-Glutamine	Pericytes	Slc38a2	4.66502	0
Pdgfra_APC	HMDB0000112	gamma-Aminobutyric acid	Macrophages	Slc6a6	4.6315	0
EC	HMDB0000641	L-Glutamine	Lymph_EC	Slc3a2	4.6202	0
MSC	HMDB0000641	L-Glutamine	MSC	Slc3a2	4.61759	0
Pdgfra_APC	HMDB0000641	L-Glutamine	ILC2s	Slc3a2	4.6038	0
Basophils	HMDB0000641	L-Glutamine	Lymph_EC	Slc38a2	4.50969	0
Macrophages	HMDB0000067	Cholesterol	ILC2s	Rora	4.43372	0
Pdgfra_APC	HMDB0000641	L-Glutamine	Pdgfra_APC	Slc1a5	4.42294	0
EC	HMDB0000641	L-Glutamine	CD8T	Slc3a2	4.4204	0
Basophils	HMDB0000641	L-Glutamine	Treg	Slc38a1	4.41158	0
EC	HMDB0000641	L-Glutamine	VSM	Slc3a2	4.40548	0
MSC	HMDB0000641	L-Glutamine	Macrophages	Slc38a1	4.3993	0
EC	HMDB0000641	L-Glutamine	ILC2s	Slc38a2	4.37235	0
Basophils	HMDB0000641	L-Glutamine	Treg	Slc3a2	4.36645	0
MSC	HMDB0000641	L-Glutamine	ILC2s	Slc3a2	4.32606	0
Pdgfra_APC	HMDB0000641	L-Glutamine	Platelets	Slc38a1	4.29154	0
EC	HMDB0000112	gamma-Aminobutyric acid	Macrophages	Slc6a6	4.28725	0
Pdgfra_APC	HMDB0000641	L-Glutamine	Basophils	Slc3a2	4.27298	0
Basophils	HMDB0000641	L-Glutamine	Macrophages	Slc3a2	4.26818	0
Macrophages	HMDB0000112	gamma-Aminobutyric acid	EC	Slc6a6	4.23195	0
MSC	HMDB0000641	L-Glutamine	Pdgfra_APC	Slc1a5	4.18059	0
EC	HMDB0000641	L-Glutamine	VSM	Slc38a2	4.12521	0
Pdgfra_APC	HMDB0000641	L-Glutamine	Lymph_EC	Slc38a2	4.06504	0
EC	HMDB0000067	Cholesterol	EC	Cd36	4.06017	0
Basophils	HMDB0000641	L-Glutamine	Cytotoxic_T	Slc38a1	4.03999	0
MSC	HMDB0000641	L-Glutamine	Platelets	Slc38a1	4.03099	0
VSM	HMDB0000112	gamma-Aminobutyric acid	EC	Slc6a6	4.02044	0
MSC	HMDB0000641	L-Glutamine	Basophils	Slc3a2	4.02041	0
Pdgfra_APC	HMDB0000641	L-Glutamine	Treg	Slc38a1	3.98926	0
EC	HMDB0000641	L-Glutamine	NMSC	Slc1a5	3.98818	0
Platelets	HMDB0000112	gamma-Aminobutyric acid	EC	Slc6a6	3.98504	0
Pdgfra_APC	HMDB0000641	L-Glutamine	Treg	Slc3a2	3.93906	0
Basophils	HMDB0000641	L-Glutamine	NK	Slc38a1	3.92483	0
EC	HMDB0000641	L-Glutamine	NK	Slc38a2	3.88742	0
Basophils	HMDB0000641	L-Glutamine	EC	Slc3a2	3.88453	0
EC	HMDB0000641	L-Glutamine	NMSC	Slc38a2	3.85883	0
Pdgfra_APC	HMDB0000641	L-Glutamine	Macrophages	Slc3a2	3.84783	0
MSC	HMDB0000641	L-Glutamine	Lymph_EC	Slc38a2	3.81869	0
EC	HMDB0000641	L-Glutamine	CD8T	Slc38a1	3.80163	0
Basophils	HMDB0000641	L-Glutamine	EC	Slc38a2	3.78007	0
Pdgfra_APC	HMDB0000112	gamma-Aminobutyric acid	Neutrophils	Slc6a6	3.77367	0
Basophils	HMDB0000641	L-Glutamine	Pericytes	Slc38a2	3.76314	0
EC	HMDB0000641	L-Glutamine	CD8T	Slc38a2	3.75313	0
MSC	HMDB0000641	L-Glutamine	Treg	Slc38a1	3.74362	0
EC	HMDB0000641	L-Glutamine	Cytotoxic_T	Slc38a2	3.72809	0
Basophils	HMDB0000641	L-Glutamine	Lymph_EC	Slc3a2	3.72573	0
MSC	HMDB0000641	L-Glutamine	Treg	Slc3a2	3.70312	0
EC	HMDB0000641	L-Glutamine	Basophils	Slc38a2	3.68241	0
EC	HMDB0000641	L-Glutamine	Erythroid-like	Slc38a1	3.68007	0
EC	HMDB0000641	L-Glutamine	Pdgfra_APC	Slc38a2	3.66444	0
Pdgfra_APC	HMDB0000641	L-Glutamine	Cytotoxic_T	Slc38a1	3.64187	0
EC	HMDB0000641	L-Glutamine	Bcells	Slc38a2	3.61586	0
MSC	HMDB0000641	L-Glutamine	Macrophages	Slc3a2	3.61424	0
EC	HMDB0000641	L-Glutamine	CD4T	Slc38a2	3.56516	0
Basophils	HMDB0000641	L-Glutamine	CD8T	Slc3a2	3.5645	0
Basophils	HMDB0000641	L-Glutamine	VSM	Slc3a2	3.5517	0
EC	HMDB0000067	Cholesterol	ILC2s	Rora	3.53968	0
Pdgfra_APC	HMDB0000641	L-Glutamine	NK	Slc38a1	3.53926	0
Basophils	HMDB0000641	L-Glutamine	ILC2s	Slc38a2	3.52567	0
Pdgfra_APC	HMDB0000641	L-Glutamine	EC	Slc3a2	3.50261	0
EC	HMDB0000112	gamma-Aminobutyric acid	Neutrophils	Slc6a6	3.49318	0
Pericytes	HMDB0000112	gamma-Aminobutyric acid	Macrophages	Slc6a6	3.46324	0
MSC	HMDB0000641	L-Glutamine	Cytotoxic_T	Slc38a1	3.42458	0
Macrophages	HMDB0000067	Cholesterol	Treg	Rora	3.42142	0
Pdgfra_APC	HMDB0000641	L-Glutamine	EC	Slc38a2	3.40733	0
Pdgfra_APC	HMDB0000641	L-Glutamine	Pericytes	Slc38a2	3.39017	0
Pdgfra_APC	HMDB0000641	L-Glutamine	Lymph_EC	Slc3a2	3.35648	0
Basophils	HMDB0000641	L-Glutamine	VSM	Slc38a2	3.32561	0
MSC	HMDB0000641	L-Glutamine	NK	Slc38a1	3.32293	0
EC	HMDB0000641	L-Glutamine	MSC	Slc38a2	3.32215	0
Macrophages	HMDB0000641	L-Glutamine	ILC2s	Slc38a1	3.31492	0
Macrophages	HMDB0000067	Cholesterol	Pericytes	Cd36	3.29432	0
MSC	HMDB0000641	L-Glutamine	EC	Slc3a2	3.28997	0
EC	HMDB0000641	L-Glutamine	Treg	Slc1a5	3.27235	0
Basophils	HMDB0000641	L-Glutamine	NMSC	Slc1a5	3.23893	0
Pdgfra_APC	HMDB0000067	Cholesterol	EC	Cd36	3.21701	0
Pdgfra_APC	HMDB0000641	L-Glutamine	CD8T	Slc3a2	3.21236	0
Basophils	HMDB0000112	gamma-Aminobutyric acid	Macrophages	Slc6a6	3.21116	0
Pdgfra_APC	HMDB0000641	L-Glutamine	VSM	Slc3a2	3.20175	0
MSC	HMDB0000641	L-Glutamine	EC	Slc38a2	3.20019	0
Lymph_EC	HMDB0000112	gamma-Aminobutyric acid	EC	Slc6a6	3.19637	0
MSC	HMDB0000641	L-Glutamine	Pericytes	Slc38a2	3.18573	0
Pdgfra_APC	HMDB0000641	L-Glutamine	ILC2s	Slc38a2	3.17738	0
MSC	HMDB0000641	L-Glutamine	Lymph_EC	Slc3a2	3.15637	0
EC	HMDB0000641	L-Glutamine	Treg	Slc38a2	3.15395	0
Basophils	HMDB0000641	L-Glutamine	NK	Slc38a2	3.13384	0
Basophils	HMDB0000641	L-Glutamine	NMSC	Slc38a2	3.11201	0
Erythroid-like	HMDB0003178	Heme	Pdgfra_APC	Lrp1	3.10717	0
Basophils	HMDB0000641	L-Glutamine	CD8T	Slc38a1	3.06287	0
EC	HMDB0000641	L-Glutamine	Pdgfra_APC	Slc3a2	3.05269	0
Basophils	HMDB0000641	L-Glutamine	CD8T	Slc38a2	3.02627	0
MSC	HMDB0000641	L-Glutamine	CD8T	Slc3a2	3.01802	0
MSC	HMDB0000641	L-Glutamine	VSM	Slc3a2	3.007	0
Basophils	HMDB0000641	L-Glutamine	Cytotoxic_T	Slc38a2	3.00541	0
Pdgfra_APC	HMDB0000641	L-Glutamine	VSM	Slc38a2	2.99756	0
MSC	HMDB0000641	L-Glutamine	ILC2s	Slc38a2	2.98501	0
Basophils	HMDB0000641	L-Glutamine	Erythroid-like	Slc38a1	2.96839	0
Basophils	HMDB0000641	L-Glutamine	Basophils	Slc38a2	2.96837	0
Basophils	HMDB0000641	L-Glutamine	Pdgfra_APC	Slc38a2	2.95375	0
EC	HMDB0000641	L-Glutamine	Cytotoxic_T	Slc1a5	2.95115	0
Pdgfra_APC	HMDB0000641	L-Glutamine	NMSC	Slc1a5	2.92728	0
Pdgfra_APC	HMDB0001220	Prostaglandin E2	Pericytes	Ptger2	2.92344	0
Pdgfra_APC	HMDB0000112	gamma-Aminobutyric acid	Basophils	Slc6a6	2.91902	0
Basophils	HMDB0000641	L-Glutamine	Bcells	Slc38a2	2.91464	0
EC	HMDB0000641	L-Glutamine	ILC2s	Slc1a5	2.8921	0
EC	HMDB0000641	L-Glutamine	Macrophages	Slc38a2	2.88918	0
Macrophages	HMDB0000641	L-Glutamine	Bcells	Slc38a1	2.87616	0
Basophils	HMDB0000641	L-Glutamine	CD4T	Slc38a2	2.87411	0
EC	HMDB0000641	L-Glutamine	Neutrophils	Slc3a2	2.83079	0
Pdgfra_APC	HMDB0000641	L-Glutamine	NK	Slc38a2	2.82488	0
Pericytes	HMDB0000112	gamma-Aminobutyric acid	Neutrophils	Slc6a6	2.82179	0
MSC	HMDB0000641	L-Glutamine	VSM	Slc38a2	2.81609	0
Pdgfra_APC	HMDB0000067	Cholesterol	ILC2s	Rora	2.80461	0
Pdgfra_APC	HMDB0000641	L-Glutamine	NMSC	Slc38a2	2.80461	0
EC	HMDB0000641	L-Glutamine	Platelets	Slc38a2	2.79788	0
Macrophages	HMDB0000641	L-Glutamine	NK	Slc3a2	2.78318	0
Macrophages	HMDB0000641	L-Glutamine	Cytotoxic_T	Slc3a2	2.77488	0
MSC	HMDB0000641	L-Glutamine	NMSC	Slc1a5	2.76688	0
Pdgfra_APC	HMDB0000641	L-Glutamine	CD8T	Slc38a1	2.76266	0
EC	HMDB0000067	Cholesterol	Treg	Rora	2.73151	0
Pdgfra_APC	HMDB0000641	L-Glutamine	CD8T	Slc38a2	2.72746	0
Macrophages	HMDB0000641	L-Glutamine	MSC	Slc3a2	2.7175	0
Pdgfra_APC	HMDB0000641	L-Glutamine	Cytotoxic_T	Slc38a2	2.70902	0
Pdgfra_APC	HMDB0000517	L-Arginine	MSC	Slc7a2	2.70679	0
EC	HMDB0000641	L-Glutamine	CD4T	Slc3a2	2.70265	0
EC	HMDB0000112	gamma-Aminobutyric acid	Basophils	Slc6a6	2.70206	0
Macrophages	HMDB0000641	L-Glutamine	VSM	Slc1a5	2.69134	0
EC	HMDB0000641	L-Glutamine	Bcells	Slc3a2	2.68973	0
Basophils	HMDB0000641	L-Glutamine	MSC	Slc38a2	2.67762	0
Pdgfra_APC	HMDB0000641	L-Glutamine	Basophils	Slc38a2	2.67581	0
Pdgfra_APC	HMDB0000641	L-Glutamine	Erythroid-like	Slc38a1	2.67535	0
Pdgfra_APC	HMDB0000641	L-Glutamine	Pdgfra_APC	Slc38a2	2.66351	0
EC	HMDB0000641	L-Glutamine	EC	Slc1a5	2.66321	0
Basophils	HMDB0000641	L-Glutamine	Treg	Slc1a5	2.65758	0
MSC	HMDB0000641	L-Glutamine	NK	Slc38a2	2.65312	0
MSC	HMDB0000641	L-Glutamine	NMSC	Slc38a2	2.63302	0
EC	HMDB0000067	Cholesterol	Pericytes	Cd36	2.63003	0
Pdgfra_APC	HMDB0000641	L-Glutamine	Bcells	Slc38a2	2.62767	0
EC	HMDB0000641	L-Glutamine	Erythroid-like	Slc38a2	2.62495	0
Basophils	HMDB0000112	gamma-Aminobutyric acid	Neutrophils	Slc6a6	2.6164	0
MSC	HMDB0000641	L-Glutamine	CD8T	Slc38a1	2.59618	0
Macrophages	HMDB0000641	L-Glutamine	Macrophages	Slc38a1	2.59196	0
Pdgfra_APC	HMDB0000641	L-Glutamine	CD4T	Slc38a2	2.59062	0
Pericytes	HMDB0000517	L-Arginine	MSC	Slc7a2	2.5797	0
VSM	HMDB0001220	Prostaglandin E2	Pericytes	Ptger2	2.57635	0
Neutrophils	HMDB0000214	Ornithine	MSC	Slc7a2	2.56647	0
MSC	HMDB0000641	L-Glutamine	CD8T	Slc38a2	2.56208	0
Macrophages	HMDB0000641	L-Glutamine	ILC2s	Slc3a2	2.54773	0
MSC	HMDB0000641	L-Glutamine	Cytotoxic_T	Slc38a2	2.54479	0
Basophils	HMDB0000641	L-Glutamine	Treg	Slc38a2	2.54393	0
Cytotoxic_T	HMDB0000641	L-Glutamine	ILC2s	Slc38a1	2.53579	0
EC	HMDB0000641	L-Glutamine	CD4T	Slc38a1	2.53079	0
MSC	HMDB0000641	L-Glutamine	Basophils	Slc38a2	2.51328	0
NK	HMDB0000641	L-Glutamine	ILC2s	Slc38a1	2.51212	0
MSC	HMDB0000641	L-Glutamine	Erythroid-like	Slc38a1	2.50871	0
MSC	HMDB0000641	L-Glutamine	Pdgfra_APC	Slc38a2	2.50174	0
EC	HMDB0000641	L-Glutamine	Macrophages	Slc1a5	2.48798	0
Macrophages	HMDB0000112	gamma-Aminobutyric acid	Macrophages	Slc6a6	2.48712	0
MSC	HMDB0000641	L-Glutamine	Bcells	Slc38a2	2.46861	0
MSC	HMDB0000214	Ornithine	Treg	Slc7a1	2.4681	0
Basophils	HMDB0000641	L-Glutamine	Pdgfra_APC	Slc3a2	2.46035	0
EC	HMDB0000641	L-Glutamine	Basophils	Slc7a5	2.45421	0
Pdgfra_APC	HMDB0000112	gamma-Aminobutyric acid	Basophils	Gabbr1	2.43842	0
Pericytes	HMDB0001220	Prostaglandin E2	Pericytes	Ptger2	2.4358	0
MSC	HMDB0000641	L-Glutamine	CD4T	Slc38a2	2.4338	0
EC	HMDB0000641	L-Glutamine	Bcells	Slc1a5	2.42074	0
Pdgfra_APC	HMDB0000641	L-Glutamine	MSC	Slc38a2	2.41516	0
Pdgfra_APC	HMDB0000641	L-Glutamine	Treg	Slc1a5	2.40187	0
Macrophages	HMDB0000641	L-Glutamine	Pdgfra_APC	Slc1a5	2.39755	0
Basophils	HMDB0000641	L-Glutamine	Cytotoxic_T	Slc1a5	2.39673	0
Macrophages	HMDB0000641	L-Glutamine	Platelets	Slc38a1	2.36906	0
EC	HMDB0000641	L-Glutamine	CD8T	Slc1a5	2.36649	0
Macrophages	HMDB0000641	L-Glutamine	Basophils	Slc3a2	2.36439	0
VSM	HMDB0000112	gamma-Aminobutyric acid	Macrophages	Slc6a6	2.36281	0
Basophils	HMDB0000641	L-Glutamine	ILC2s	Slc1a5	2.34877	0
Platelets	HMDB0000112	gamma-Aminobutyric acid	Macrophages	Slc6a6	2.34201	0
VSM	HMDB0000641	L-Glutamine	ILC2s	Slc38a1	2.33721	0
EC	HMDB0000641	L-Glutamine	Basophils	Slc38a1	2.3299	0
Basophils	HMDB0000641	L-Glutamine	Macrophages	Slc38a2	2.32905	0
ILC2s	HMDB0000050	Adenosine	Basophils	Adora2b	2.30997	0
Pdgfra_APC	HMDB0000641	L-Glutamine	Treg	Slc38a2	2.29303	0
Basophils	HMDB0000641	L-Glutamine	Neutrophils	Slc3a2	2.28128	0
MSC	HMDB0000641	L-Glutamine	Treg	Slc1a5	2.27026	0
MSC	HMDB0000641	L-Glutamine	MSC	Slc38a2	2.26761	0
ILC2s	HMDB0000296	Uridine	Pericytes	Slc29a1	2.26071	0
EC	HMDB0000112	gamma-Aminobutyric acid	Basophils	Gabbr1	2.25718	0
EC	HMDB0000641	L-Glutamine	Pericytes	Slc1a5	2.2546	0
Basophils	HMDB0000641	L-Glutamine	Platelets	Slc38a2	2.25303	0
Macrophages	HMDB0000641	L-Glutamine	Lymph_EC	Slc38a2	2.24653	0
EC	HMDB0000641	L-Glutamine	Platelets	Slc3a2	2.22848	0
CD8T	HMDB0000641	L-Glutamine	ILC2s	Slc38a1	2.22762	0
Bcells	HMDB0000112	gamma-Aminobutyric acid	EC	Slc6a6	2.218	0
Pdgfra_APC	HMDB0000641	L-Glutamine	Pdgfra_APC	Slc3a2	2.21634	0
Treg	HMDB0000273	Thymidine	Pericytes	Slc29a1	2.21391	0
Macrophages	HMDB0000641	L-Glutamine	Treg	Slc38a1	2.20577	0
Cytotoxic_T	HMDB0000641	L-Glutamine	Bcells	Slc38a1	2.19873	0
Pericytes	HMDB0000112	gamma-Aminobutyric acid	Basophils	Slc6a6	2.18272	0
Pdgfra_APC	HMDB0000112	gamma-Aminobutyric acid	VSM	Slc6a6	2.18137	0
NK	HMDB0000641	L-Glutamine	Bcells	Slc38a1	2.17906	0
Basophils	HMDB0000641	L-Glutamine	CD4T	Slc3a2	2.17866	0
Macrophages	HMDB0000641	L-Glutamine	Treg	Slc3a2	2.17765	0
Basophils	HMDB0000641	L-Glutamine	Bcells	Slc3a2	2.1681	0
Pdgfra_APC	HMDB0000641	L-Glutamine	Cytotoxic_T	Slc1a5	2.16611	0
Pdgfra_APC	HMDB0000067	Cholesterol	Treg	Rora	2.16427	0
Basophils	HMDB0000641	L-Glutamine	EC	Slc1a5	2.16288	0
MSC	HMDB0000641	L-Glutamine	Treg	Slc38a2	2.15305	0
EC	HMDB0001220	Prostaglandin E2	Pericytes	Ptger2	2.13236	0
Cytotoxic_T	HMDB0000641	L-Glutamine	NK	Slc3a2	2.12712	0
Macrophages	HMDB0000641	L-Glutamine	Macrophages	Slc3a2	2.12668	0
Pdgfra_APC	HMDB0000641	L-Glutamine	ILC2s	Slc1a5	2.12277	0
Cytotoxic_T	HMDB0000641	L-Glutamine	Cytotoxic_T	Slc3a2	2.11948	0
Basophils	HMDB0000641	L-Glutamine	Erythroid-like	Slc38a2	2.11578	0
NK	HMDB0000641	L-Glutamine	NK	Slc3a2	2.10772	0
NK	HMDB0000641	L-Glutamine	Cytotoxic_T	Slc3a2	2.10329	0
Pdgfra_APC	HMDB0000641	L-Glutamine	Macrophages	Slc38a2	2.09925	0
Pdgfra_APC	HMDB0000067	Cholesterol	Pericytes	Cd36	2.08386	0
MSC	HMDB0000641	L-Glutamine	Pdgfra_APC	Slc3a2	2.08284	0
Cytotoxic_T	HMDB0000641	L-Glutamine	MSC	Slc3a2	2.07804	0
ILC2s	HMDB0000296	Uridine	Pdgfra_APC	Slc29a1	2.06428	0
Cytotoxic_T	HMDB0000641	L-Glutamine	VSM	Slc1a5	2.06424	0
NK	HMDB0000641	L-Glutamine	MSC	Slc3a2	2.05929	0
NK	HMDB0000641	L-Glutamine	VSM	Slc1a5	2.05538	0
Pdgfra_APC	HMDB0000641	L-Glutamine	Neutrophils	Slc3a2	2.05537	0
MSC	HMDB0000641	L-Glutamine	Cytotoxic_T	Slc1a5	2.04742	0
EC	HMDB0000641	L-Glutamine	NMSC	Slc3a2	2.04124	0
Basophils	HMDB0000641	L-Glutamine	CD4T	Slc38a1	2.04013	0
Pdgfra_APC	HMDB0000641	L-Glutamine	Platelets	Slc38a2	2.03205	0
VSM	HMDB0000641	L-Glutamine	Bcells	Slc38a1	2.02705	0
Macrophages	HMDB0000112	gamma-Aminobutyric acid	Neutrophils	Slc6a6	2.02646	0
Basophils	HMDB0000112	gamma-Aminobutyric acid	Basophils	Slc6a6	2.02385	0
Treg	HMDB0000273	Thymidine	Pdgfra_APC	Slc29a1	2.02155	0
Basophils	HMDB0000641	L-Glutamine	Macrophages	Slc1a5	2.02057	0
EC	HMDB0000112	gamma-Aminobutyric acid	VSM	Slc6a6	2.01924	0
Macrophages	HMDB0000641	L-Glutamine	Cytotoxic_T	Slc38a1	2.01611	0
ILC2s	HMDB0000641	L-Glutamine	Bcells	Slc38a1	2.01276	0
EC	HMDB0000641	L-Glutamine	Neutrophils	Slc38a2	2.00785	0
MSC	HMDB0000641	L-Glutamine	ILC2s	Slc1a5	2.00646	0
Basophils	HMDB0000641	L-Glutamine	Basophils	Slc7a5	1.99314	0
Neutrophils	HMDB0000097	Choline	NMSC	Slc44a1	1.98871	0
Cytotoxic_T	HMDB0000641	L-Glutamine	Macrophages	Slc38a1	1.97733	0
MSC	HMDB0000641	L-Glutamine	Macrophages	Slc38a2	1.97167	0
Basophils	HMDB0000641	L-Glutamine	Bcells	Slc1a5	1.96596	0
Pdgfra_APC	HMDB0000641	L-Glutamine	CD4T	Slc3a2	1.96368	0
VSM	HMDB0000641	L-Glutamine	NK	Slc3a2	1.9614	0
NK	HMDB0000641	L-Glutamine	Macrophages	Slc38a1	1.96137	0
EC	HMDB0000641	L-Glutamine	Erythroid-like	Slc3a2	1.95796	0
Macrophages	HMDB0000641	L-Glutamine	NK	Slc38a1	1.9571	0
VSM	HMDB0000641	L-Glutamine	Cytotoxic_T	Slc3a2	1.95619	0
Pdgfra_APC	HMDB0000641	L-Glutamine	EC	Slc1a5	1.95477	0
Pdgfra_APC	HMDB0000641	L-Glutamine	Bcells	Slc3a2	1.95443	0
Cytotoxic_T	HMDB0000641	L-Glutamine	ILC2s	Slc3a2	1.94715	0
ILC2s	HMDB0000641	L-Glutamine	NK	Slc3a2	1.94635	0
ILC2s	HMDB0000641	L-Glutamine	Cytotoxic_T	Slc3a2	1.94169	0
Macrophages	HMDB0000641	L-Glutamine	EC	Slc3a2	1.93646	0
Pdgfra_APC	HMDB0000112	gamma-Aminobutyric acid	VSM	Slc6a8	1.93295	0
MSC	HMDB0000641	L-Glutamine	Neutrophils	Slc3a2	1.93234	0
CD8T	HMDB0000641	L-Glutamine	Bcells	Slc38a1	1.93096	0
NK	HMDB0000641	L-Glutamine	ILC2s	Slc3a2	1.92884	0
VSM	HMDB0000112	gamma-Aminobutyric acid	Neutrophils	Slc6a6	1.92518	0
Basophils	HMDB0000641	L-Glutamine	CD8T	Slc1a5	1.9219	0
VSM	HMDB0000641	L-Glutamine	MSC	Slc3a2	1.91616	0
ILC2s	HMDB0000641	L-Glutamine	VSM	Slc1a5	1.91521	0
MSC	HMDB0000641	L-Glutamine	Platelets	Slc38a2	1.90956	0
Platelets	HMDB0000112	gamma-Aminobutyric acid	Neutrophils	Slc6a6	1.90823	0
Pdgfra_APC	HMDB0000641	L-Glutamine	Erythroid-like	Slc38a2	1.90697	0
VSM	HMDB0000641	L-Glutamine	VSM	Slc1a5	1.90608	0
ILC2s	HMDB0000641	L-Glutamine	MSC	Slc3a2	1.902	0
Macrophages	HMDB0000067	Cholesterol	Lymph_EC	Abcg2	1.8988	0
Macrophages	HMDB0000641	L-Glutamine	EC	Slc38a2	1.88429	0
Macrophages	HMDB0000067	Cholesterol	MSC	Ldlr	1.88285	0
Lymph_EC	HMDB0000112	gamma-Aminobutyric acid	Macrophages	Slc6a6	1.8785	0
NMSC	HMDB0001220	Prostaglandin E2	Pericytes	Ptger2	1.87554	0
Macrophages	HMDB0000641	L-Glutamine	Pericytes	Slc38a2	1.8743	0
CD8T	HMDB0000641	L-Glutamine	NK	Slc3a2	1.86856	0
CD8T	HMDB0000641	L-Glutamine	Cytotoxic_T	Slc3a2	1.86322	0
Macrophages	HMDB0000641	L-Glutamine	Lymph_EC	Slc3a2	1.85725	0
MSC	HMDB0000641	L-Glutamine	EC	Slc1a5	1.84766	0
MSC	HMDB0000641	L-Glutamine	CD4T	Slc3a2	1.84543	0
Pdgfra_APC	HMDB0000641	L-Glutamine	CD4T	Slc38a1	1.83928	0
Cytotoxic_T	HMDB0000641	L-Glutamine	Pdgfra_APC	Slc1a5	1.8389	0
MSC	HMDB0000641	L-Glutamine	Bcells	Slc3a2	1.8361	0
NK	HMDB0000641	L-Glutamine	Pdgfra_APC	Slc1a5	1.83101	0
Pdgfra_APC	HMDB0000641	L-Glutamine	Macrophages	Slc1a5	1.82615	0
VSM	HMDB0000641	L-Glutamine	Macrophages	Slc38a1	1.82522	0
CD8T	HMDB0000641	L-Glutamine	MSC	Slc3a2	1.82446	0
Pericytes	HMDB0000112	gamma-Aminobutyric acid	Basophils	Gabbr1	1.82334	0
Macrophages	HMDB0000067	Cholesterol	Cytotoxic_T	Rora	1.81819	0
CD8T	HMDB0000641	L-Glutamine	VSM	Slc1a5	1.8133	0
ILC2s	HMDB0000641	L-Glutamine	Macrophages	Slc38a1	1.81212	0
Pdgfra_APC	HMDB0000641	L-Glutamine	Basophils	Slc7a5	1.80136	0
NK	HMDB0000641	L-Glutamine	Platelets	Slc38a1	1.79765	0
VSM	HMDB0000641	L-Glutamine	ILC2s	Slc3a2	1.7946	0
MSC	HMDB0000641	L-Glutamine	Erythroid-like	Slc38a2	1.79196	0
Macrophages	HMDB0000517	L-Arginine	MSC	Slc7a2	1.7919	0
NK	HMDB0000641	L-Glutamine	Basophils	Slc3a2	1.79099	0
EC	HMDB0000112	gamma-Aminobutyric acid	VSM	Slc6a8	1.78927	0
Pdgfra_APC	HMDB0000641	L-Glutamine	Bcells	Slc1a5	1.7768	0
Macrophages	HMDB0000641	L-Glutamine	CD8T	Slc3a2	1.77583	0
Macrophages	HMDB0000641	L-Glutamine	VSM	Slc3a2	1.77064	0
Pdgfra_APC	HMDB0000112	gamma-Aminobutyric acid	MSC	Slc6a8	1.77043	0
Cytotoxic_T	HMDB0000112	gamma-Aminobutyric acid	EC	Slc6a6	1.75882	0
EC	HMDB0000641	L-Glutamine	Pericytes	Slc3a2	1.75695	0
Macrophages	HMDB0000641	L-Glutamine	ILC2s	Slc38a2	1.75673	0
ILC2s	HMDB0000050	Adenosine	Pericytes	Slc29a1	1.74941	0
CD8T	HMDB0000641	L-Glutamine	Macrophages	Slc38a1	1.73855	0
Pdgfra_APC	HMDB0000112	gamma-Aminobutyric acid	NMSC	Gabbr1	1.73732	0
Pdgfra_APC	HMDB0000641	L-Glutamine	CD8T	Slc1a5	1.73698	0
Pdgfra_APC	HMDB0001220	Prostaglandin E2	EC	Ptger4	1.72715	0
Cytotoxic_T	HMDB0000641	L-Glutamine	Lymph_EC	Slc38a2	1.71865	0
CD8T	HMDB0000641	L-Glutamine	ILC2s	Slc3a2	1.70942	0
Erythroid-like	HMDB0003178	Heme	Pericytes	Lrp1	1.70934	0
ILC2s	HMDB0000641	L-Glutamine	Pdgfra_APC	Slc1a5	1.70615	0
NK	HMDB0000641	L-Glutamine	Lymph_EC	Slc38a2	1.70302	0
MSC	HMDB0000641	L-Glutamine	Basophils	Slc7a5	1.70266	0
VSM	HMDB0000641	L-Glutamine	Pdgfra_APC	Slc1a5	1.69801	0
Treg	HMDB0000296	Uridine	Pericytes	Slc29a1	1.69357	0
VSM	HMDB0000517	L-Arginine	MSC	Slc7a2	1.69341	0
Basophils	HMDB0000112	gamma-Aminobutyric acid	Basophils	Gabbr1	1.69063	0
MSC	HMDB0000641	L-Glutamine	Bcells	Slc1a5	1.67944	0
NK	HMDB0000112	gamma-Aminobutyric acid	EC	Slc6a6	1.67623	0
VSM	HMDB0000641	L-Glutamine	Platelets	Slc38a1	1.6714	0
NK	HMDB0000641	L-Glutamine	Treg	Slc38a1	1.67111	0
VSM	HMDB0000641	L-Glutamine	Basophils	Slc3a2	1.6661	0
Macrophages	HMDB0000641	L-Glutamine	VSM	Slc38a2	1.65774	0
Pdgfra_APC	HMDB0000641	L-Glutamine	Pericytes	Slc1a5	1.65485	0
NK	HMDB0000641	L-Glutamine	Treg	Slc3a2	1.64966	0
EC	HMDB0000112	gamma-Aminobutyric acid	MSC	Slc6a8	1.63884	0
Pericytes	HMDB0000112	gamma-Aminobutyric acid	VSM	Slc6a6	1.63114	0
ILC2s	HMDB0000112	gamma-Aminobutyric acid	EC	Slc6a6	1.63109	0
CD8T	HMDB0000641	L-Glutamine	Pdgfra_APC	Slc1a5	1.61536	0
NK	HMDB0000641	L-Glutamine	Macrophages	Slc3a2	1.61173	0
EC	HMDB0000112	gamma-Aminobutyric acid	NMSC	Gabbr1	1.60819	0
Bcells	HMDB0000169	D-Mannose	Neutrophils	Slc2a3	1.5977	0
ILC2s	HMDB0000050	Adenosine	Pdgfra_APC	Slc29a1	1.5974	0
CD8T	HMDB0000641	L-Glutamine	Platelets	Slc38a1	1.59183	0
CD8T	HMDB0000641	L-Glutamine	Basophils	Slc3a2	1.58684	0
Macrophages	HMDB0000641	L-Glutamine	NMSC	Slc1a5	1.5868	0
VSM	HMDB0000641	L-Glutamine	Lymph_EC	Slc38a2	1.58395	0
Pdgfra_APC	HMDB0000112	gamma-Aminobutyric acid	ILC2s	Gabbr1	1.58248	0
Lymph_EC	HMDB0001220	Prostaglandin E2	Pericytes	Ptger2	1.57883	0
Macrophages	HMDB0000067	Cholesterol	Pdgfra_APC	Rora	1.57567	0
Pdgfra_APC	HMDB0000112	gamma-Aminobutyric acid	ILC2s	Slc6a13	1.56837	0
Macrophages	HMDB0000112	gamma-Aminobutyric acid	Basophils	Slc6a6	1.56751	0
Treg	HMDB0001220	Prostaglandin E2	Pericytes	Ptger2	1.56336	0
Macrophages	HMDB0000641	L-Glutamine	NK	Slc38a2	1.56233	0
VSM	HMDB0000641	L-Glutamine	Treg	Slc38a1	1.55335	0
Macrophages	HMDB0000641	L-Glutamine	NMSC	Slc38a2	1.55136	0
Treg	HMDB0000296	Uridine	Pdgfra_APC	Slc29a1	1.54642	0
VSM	HMDB0000641	L-Glutamine	Treg	Slc3a2	1.53457	0
Pdgfra_APC	HMDB0000112	gamma-Aminobutyric acid	Platelets	Slc6a6	1.53351	0
Lymph_EC	HMDB0000112	gamma-Aminobutyric acid	Neutrophils	Slc6a6	1.53058	0
Macrophages	HMDB0000641	L-Glutamine	CD8T	Slc38a1	1.52773	0
VSM	HMDB0001220	Prostaglandin E2	EC	Ptger4	1.5221	0
Erythroid-like	HMDB0000112	gamma-Aminobutyric acid	EC	Slc6a6	1.51751	0
EC	HMDB0000067	Cholesterol	Lymph_EC	Abcg2	1.51591	0
Basophils	HMDB0000112	gamma-Aminobutyric acid	VSM	Slc6a6	1.51241	0
CD8T	HMDB0000641	L-Glutamine	Lymph_EC	Slc38a2	1.50878	0
Macrophages	HMDB0000641	L-Glutamine	CD8T	Slc38a2	1.50805	0
EC	HMDB0000067	Cholesterol	MSC	Ldlr	1.50318	0
Pdgfra_APC	HMDB0000517	L-Arginine	Lymph_EC	Slc38a4	1.50295	0
VSM	HMDB0000641	L-Glutamine	Macrophages	Slc3a2	1.49945	0
Macrophages	HMDB0000641	L-Glutamine	Cytotoxic_T	Slc38a2	1.49785	0
VSM	HMDB0000112	gamma-Aminobutyric acid	Basophils	Slc6a6	1.48917	0
NK	HMDB0000641	L-Glutamine	NK	Slc38a1	1.48343	0
Platelets	HMDB0000112	gamma-Aminobutyric acid	Basophils	Slc6a6	1.47606	0
Macrophages	HMDB0000641	L-Glutamine	Pdgfra_APC	Slc38a2	1.47263	0
NK	HMDB0000641	L-Glutamine	EC	Slc3a2	1.46743	0
EC	HMDB0000112	gamma-Aminobutyric acid	ILC2s	Gabbr1	1.46486	0
CD8T	HMDB0000641	L-Glutamine	Treg	Slc3a2	1.46186	0
Cytotoxic_T	HMDB0001220	Prostaglandin E2	Pericytes	Ptger2	1.45545	0
EC	HMDB0000112	gamma-Aminobutyric acid	ILC2s	Slc6a13	1.4518	0
EC	HMDB0000067	Cholesterol	Cytotoxic_T	Rora	1.45156	0
Pericytes	HMDB0000112	gamma-Aminobutyric acid	VSM	Slc6a8	1.44537	0
Pericytes	HMDB0001220	Prostaglandin E2	EC	Ptger4	1.43906	0
Pericytes	HMDB0000517	L-Arginine	Lymph_EC	Slc38a4	1.43239	0
CD8T	HMDB0000641	L-Glutamine	Macrophages	Slc3a2	1.42815	0
NK	HMDB0000641	L-Glutamine	EC	Slc38a2	1.42752	0
NK	HMDB0000641	L-Glutamine	Pericytes	Slc38a2	1.42003	0
VSM	HMDB0000641	L-Glutamine	Cytotoxic_T	Slc38a1	1.41987	0
EC	HMDB0000112	gamma-Aminobutyric acid	Platelets	Slc6a6	1.41953	0
VSM	HMDB0000273	Thymidine	Pericytes	Slc29a1	1.41891	0
Treg	HMDB0000089	Cytidine	Pericytes	Slc29a1	1.39747	0
VSM	HMDB0000641	L-Glutamine	NK	Slc38a1	1.37881	0
CD8T	HMDB0000112	gamma-Aminobutyric acid	EC	Slc6a6	1.37706	0
VSM	HMDB0000641	L-Glutamine	EC	Slc3a2	1.36478	0
MSC	HMDB0001220	Prostaglandin E2	Pericytes	Ptger2	1.36418	0
Pdgfra_APC	HMDB0000112	gamma-Aminobutyric acid	Cytotoxic_T	Slc6a6	1.35677	0
Pdgfra_APC	HMDB0001220	Prostaglandin E2	Macrophages	Ptger4	1.34913	0
Basophils	HMDB0000112	gamma-Aminobutyric acid	VSM	Slc6a8	1.34017	0
VSM	HMDB0000641	L-Glutamine	EC	Slc38a2	1.32787	0
Pericytes	HMDB0000112	gamma-Aminobutyric acid	MSC	Slc6a8	1.32385	0
VSM	HMDB0000641	L-Glutamine	Pericytes	Slc38a2	1.32138	0
Cytotoxic_T	HMDB0000296	Uridine	Pericytes	Slc29a1	1.32074	0
CD4T	HMDB0000641	L-Glutamine	Bcells	Slc38a1	1.31532	0
Macrophages	HMDB0000112	gamma-Aminobutyric acid	Basophils	Gabbr1	1.30943	0
Bcells	HMDB0000112	gamma-Aminobutyric acid	Macrophages	Slc6a6	1.30352	0
CD8T	HMDB0000641	L-Glutamine	EC	Slc3a2	1.29999	0
Pericytes	HMDB0000112	gamma-Aminobutyric acid	NMSC	Gabbr1	1.2991	0
NMSC	HMDB0000273	Thymidine	Pericytes	Slc29a1	1.29854	0
VSM	HMDB0000273	Thymidine	Pdgfra_APC	Slc29a1	1.29562	0
Pdgfra_APC	HMDB0000112	gamma-Aminobutyric acid	Treg	Slc6a6	1.29006	0
Pdgfra_APC	HMDB0000273	Thymidine	Pericytes	Slc29a1	1.27638	0
Treg	HMDB0000089	Cytidine	Pdgfra_APC	Slc29a1	1.27604	0
ILC2s	HMDB0000296	Uridine	Lymph_EC	Slc29a1	1.26525	0
CD8T	HMDB0000641	L-Glutamine	EC	Slc38a2	1.2649	0
Cytotoxic_T	HMDB0000273	Thymidine	Pericytes	Slc29a1	1.26366	0
EC	HMDB0001220	Prostaglandin E2	EC	Ptger4	1.25979	0
EC	HMDB0000067	Cholesterol	Pdgfra_APC	Rora	1.25795	0
EC	HMDB0000112	gamma-Aminobutyric acid	Cytotoxic_T	Slc6a6	1.25592	0
Treg	HMDB0000112	gamma-Aminobutyric acid	EC	Slc6a6	1.25256	0
VSM	HMDB0000641	L-Glutamine	CD8T	Slc3a2	1.25211	0
VSM	HMDB0000641	L-Glutamine	VSM	Slc3a2	1.24765	0
CD8T	HMDB0001220	Prostaglandin E2	Pericytes	Ptger2	1.2443	0
VSM	HMDB0000112	gamma-Aminobutyric acid	Basophils	Gabbr1	1.24399	0
Treg	HMDB0000273	Thymidine	Lymph_EC	Slc29a1	1.23906	0
CD4T	HMDB0000641	L-Glutamine	VSM	Slc1a5	1.239	0
VSM	HMDB0000641	L-Glutamine	ILC2s	Slc38a2	1.23841	0
ILC2s	HMDB0001220	Prostaglandin E2	Pericytes	Ptger2	1.23619	0
Platelets	HMDB0000112	gamma-Aminobutyric acid	Basophils	Gabbr1	1.23303	0
Basophils	HMDB0000112	gamma-Aminobutyric acid	MSC	Slc6a8	1.2275	0
Macrophages	HMDB0000067	Cholesterol	Basophils	Ldlr	1.22388	0
ILC2s	HMDB0000214	Ornithine	MSC	Slc7a2	1.22312	0
Macrophages	HMDB0001220	Prostaglandin E2	Pericytes	Ptger2	1.22119	0
Cytotoxic_T	HMDB0000296	Uridine	Pdgfra_APC	Slc29a1	1.20599	0
Basophils	HMDB0000112	gamma-Aminobutyric acid	NMSC	Gabbr1	1.20454	0
Macrophages	HMDB0000067	Cholesterol	Basophils	Rora	1.20169	0
Pdgfra_APC	HMDB0000067	Cholesterol	Lymph_EC	Abcg2	1.20111	0
NMSC	HMDB0003178	Heme	Pdgfra_APC	Lrp1	1.19673	0
EC	HMDB0000112	gamma-Aminobutyric acid	Treg	Slc6a6	1.19417	0
Pdgfra_APC	HMDB0000067	Cholesterol	MSC	Ldlr	1.19102	0
Macrophages	HMDB0000067	Cholesterol	EC	Abcg2	1.1901	0
VSM	HMDB0001220	Prostaglandin E2	Macrophages	Ptger4	1.18896	0
NMSC	HMDB0000273	Thymidine	Pdgfra_APC	Slc29a1	1.18571	0
Pericytes	HMDB0000112	gamma-Aminobutyric acid	ILC2s	Gabbr1	1.18331	0
Cytotoxic_T	HMDB0000517	L-Arginine	MSC	Slc7a2	1.18205	0
ILC2s	HMDB0000169	D-Mannose	Neutrophils	Slc2a3	1.1736	0
Pericytes	HMDB0000112	gamma-Aminobutyric acid	ILC2s	Slc6a13	1.17276	0
Macrophages	HMDB0000112	gamma-Aminobutyric acid	VSM	Slc6a6	1.1714	0
CD4T	HMDB0001220	Prostaglandin E2	Pericytes	Ptger2	1.17074	0
VSM	HMDB0000641	L-Glutamine	VSM	Slc38a2	1.16832	0
Pdgfra_APC	HMDB0000273	Thymidine	Pdgfra_APC	Slc29a1	1.16548	0
Macrophages	HMDB0000067	Cholesterol	Macrophages	Ldlr	1.16335	0
NMSC	HMDB0000517	L-Arginine	MSC	Slc7a2	1.16232	0
Neutrophils	HMDB0000097	Choline	MSC	Slc44a1	1.15694	0
Macrophages	HMDB0000097	Choline	NMSC	Slc44a1	1.15547	0
Treg	HMDB0000517	L-Arginine	MSC	Slc7a2	1.15407	0
Cytotoxic_T	HMDB0000273	Thymidine	Pdgfra_APC	Slc29a1	1.15386	0
Macrophages	HMDB0000273	Thymidine	Pericytes	Slc29a1	1.15228	0
Pdgfra_APC	HMDB0000067	Cholesterol	Cytotoxic_T	Rora	1.15012	0
NK	HMDB0000273	Thymidine	Pericytes	Slc29a1	1.14222	0
CD4T	HMDB0000169	D-Mannose	Neutrophils	Slc2a3	1.14145	0
Macrophages	HMDB0000067	Cholesterol	EC	Scarb1	1.13346	0
CD8T	HMDB0000273	Thymidine	Pericytes	Slc29a1	1.13166	0
Pericytes	HMDB0001220	Prostaglandin E2	Macrophages	Ptger4	1.12409	0
Lymph_EC	HMDB0000234	Testosterone	Pdgfra_APC	Ar	1.1236	0
VSM	HMDB0000112	gamma-Aminobutyric acid	VSM	Slc6a6	1.11285	0
NMSC	HMDB0001220	Prostaglandin E2	EC	Ptger4	1.10806	0
Basophils	HMDB0000112	gamma-Aminobutyric acid	ILC2s	Gabbr1	1.09718	0
Lymph_EC	HMDB0000517	L-Arginine	MSC	Slc7a2	1.09692	0
Bcells	HMDB0001220	Prostaglandin E2	Pericytes	Ptger2	1.09142	0
Basophils	HMDB0000112	gamma-Aminobutyric acid	ILC2s	Slc6a13	1.0874	0
Neutrophils	HMDB0000112	gamma-Aminobutyric acid	EC	Slc6a6	1.08539	0
Erythroid-like	HMDB0003178	Heme	NMSC	Nr1d1	1.08237	0
Lymph_EC	HMDB0000296	Uridine	Pericytes	Slc29a1	1.07981	0
Bcells	HMDB0000169	D-Mannose	Basophils	Slc2a3	1.07192	0
Erythroid-like	HMDB0003178	Heme	Macrophages	Lrp1	1.06988	0
Bcells	HMDB0000112	gamma-Aminobutyric acid	Neutrophils	Slc6a6	1.06208	0
NK	HMDB0000169	D-Mannose	Neutrophils	Slc2a3	1.06023	0
Bcells	HMDB0000169	D-Mannose	Platelets	Slc2a3	1.05938	0
Pdgfra_APC	HMDB0000517	L-Arginine	Treg	Slc7a1	1.05884	0
CD4T	HMDB0000112	gamma-Aminobutyric acid	EC	Slc6a6	1.05224	0
Macrophages	HMDB0000273	Thymidine	Pdgfra_APC	Slc29a1	1.05216	0
Erythroid-like	HMDB0003178	Heme	EC	Nr1d1	1.04646	0
NK	HMDB0000273	Thymidine	Pdgfra_APC	Slc29a1	1.04298	0
Macrophages	HMDB0000112	gamma-Aminobutyric acid	VSM	Slc6a8	1.03799	0
Bcells	HMDB0000169	D-Mannose	Neutrophils	Slc2a1	1.03613	0
CD8T	HMDB0000273	Thymidine	Pdgfra_APC	Slc29a1	1.03334	0
NK	HMDB0001220	Prostaglandin E2	Pericytes	Ptger2	1.02933	0
ILC2s	HMDB0000273	Thymidine	Pericytes	Slc29a1	1.00956	0
Pericytes	HMDB0000517	L-Arginine	Treg	Slc7a1	1.00913	0
Neutrophils	HMDB0000214	Ornithine	Treg	Slc7a1	1.00395	0
Pdgfra_APC	HMDB0000067	Cholesterol	Pdgfra_APC	Rora	0.996714	0
Macrophages	HMDB0000517	L-Arginine	Lymph_EC	Slc38a4	0.994957	0
Erythroid-like	HMDB0003178	Heme	Pericytes	Nr1d1	0.992996	0
Lymph_EC	HMDB0000112	gamma-Aminobutyric acid	Basophils	Gabbr1	0.989006	0
VSM	HMDB0000112	gamma-Aminobutyric acid	VSM	Slc6a8	0.986114	0
Lymph_EC	HMDB0000296	Uridine	Pdgfra_APC	Slc29a1	0.985988	0
NK	HMDB0000112	gamma-Aminobutyric acid	Macrophages	Slc6a6	0.985121	0
EC	HMDB0001220	Prostaglandin E2	Macrophages	Ptger4	0.984059	0
ILC2s	HMDB0000050	Adenosine	Lymph_EC	Slc29a1	0.97909	0
Platelets	HMDB0000112	gamma-Aminobutyric acid	VSM	Slc6a8	0.977431	0
EC	HMDB0000067	Cholesterol	Basophils	Ldlr	0.977087	0
Macrophages	HMDB0000641	L-Glutamine	Basophils	Slc7a5	0.976469	0
Lymph_EC	HMDB0000234	Testosterone	ILC2s	Ar	0.963605	0
Erythroid-like	HMDB0003178	Heme	VSM	Nr1d1	0.962418	0
EC	HMDB0000067	Cholesterol	Basophils	Rora	0.959378	0
Macrophages	HMDB0000112	gamma-Aminobutyric acid	MSC	Slc6a8	0.950723	0
EC	HMDB0000067	Cholesterol	EC	Abcg2	0.950123	0
Treg	HMDB0000296	Uridine	Lymph_EC	Slc29a1	0.947839	0
Erythroid-like	HMDB0003178	Heme	Pdgfra_APC	Nr1d1	0.946876	0
VSM	HMDB0000517	L-Arginine	Lymph_EC	Slc38a4	0.940271	0
Lymph_EC	HMDB0000169	D-Mannose	Neutrophils	Slc2a3	0.940142	0
Treg	HMDB0000050	Adenosine	Basophils	Adora2b	0.935558	0
Macrophages	HMDB0000112	gamma-Aminobutyric acid	NMSC	Gabbr1	0.932943	0
Lymph_EC	HMDB0001220	Prostaglandin E2	EC	Ptger4	0.932767	0
NMSC	HMDB0000089	Cytidine	Pericytes	Slc29a1	0.932695	0
EC	HMDB0000067	Cholesterol	Macrophages	Ldlr	0.928762	0
Treg	HMDB0001220	Prostaglandin E2	EC	Ptger4	0.923627	0
ILC2s	HMDB0000273	Thymidine	Pdgfra_APC	Slc29a1	0.921844	0
ILC2s	HMDB0000133	Guanosine	Pericytes	Slc29a1	0.907358	0
CD8T	HMDB0000169	D-Mannose	Neutrophils	Slc2a3	0.906474	0
Platelets	HMDB0001220	Prostaglandin E2	Pericytes	Ptger2	0.906034	0
EC	HMDB0000067	Cholesterol	EC	Scarb1	0.904903	0
VSM	HMDB0000112	gamma-Aminobutyric acid	MSC	Slc6a8	0.903207	0
Bcells	HMDB0000296	Uridine	Pericytes	Slc29a1	0.901384	0
Platelets	HMDB0000112	gamma-Aminobutyric acid	MSC	Slc6a8	0.895254	0
NK	HMDB0000296	Uridine	Pericytes	Slc29a1	0.892367	0
Neutrophils	HMDB0001178	Adenosine diphosphate ribose	Neutrophils	Trpm2	0.890447	0
VSM	HMDB0000112	gamma-Aminobutyric acid	NMSC	Gabbr1	0.886315	0
Platelets	HMDB0000112	gamma-Aminobutyric acid	NMSC	Gabbr1	0.878511	0
Cytotoxic_T	HMDB0000169	D-Mannose	Neutrophils	Slc2a3	0.866768	0
NMSC	HMDB0001220	Prostaglandin E2	Macrophages	Ptger4	0.865539	0
Macrophages	HMDB0000067	Cholesterol	Pericytes	Rora	0.861986	0
Cytotoxic_T	HMDB0001220	Prostaglandin E2	EC	Ptger4	0.859871	0
NMSC	HMDB0000089	Cytidine	Pdgfra_APC	Slc29a1	0.851655	0
Macrophages	HMDB0000112	gamma-Aminobutyric acid	ILC2s	Gabbr1	0.849794	0
Basophils	HMDB0001220	Prostaglandin E2	Pericytes	Ptger2	0.849413	0
Erythroid-like	HMDB0000169	D-Mannose	Neutrophils	Slc2a3	0.846676	0
Macrophages	HMDB0000112	gamma-Aminobutyric acid	ILC2s	Slc6a13	0.842217	0
Cytotoxic_T	HMDB0000187	L-Serine	NK	Slc3a2	0.842194	0
Cytotoxic_T	HMDB0000187	L-Serine	Cytotoxic_T	Slc3a2	0.8358	0
Pdgfra_APC	HMDB0000089	Cytidine	Pericytes	Slc29a1	0.835255	0
ILC2s	HMDB0000133	Guanosine	Pdgfra_APC	Slc29a1	0.82852	0
Bcells	HMDB0000296	Uridine	Pdgfra_APC	Slc29a1	0.823065	0
Cytotoxic_T	HMDB0000187	L-Serine	MSC	Slc3a2	0.818342	0
NK	HMDB0000296	Uridine	Pdgfra_APC	Slc29a1	0.814832	0
Erythroid-like	HMDB0003178	Heme	Pericytes	Nr1d2	0.811434	0
VSM	HMDB0000112	gamma-Aminobutyric acid	ILC2s	Gabbr1	0.807322	0
MSC	HMDB0001220	Prostaglandin E2	EC	Ptger4	0.805948	0
Erythroid-like	HMDB0003178	Heme	VSM	Nr1d2	0.803344	0
ILC2s	HMDB0000050	Adenosine	NK	Adora2a	0.802446	0
Platelets	HMDB0000112	gamma-Aminobutyric acid	ILC2s	Gabbr1	0.800213	0
VSM	HMDB0000112	gamma-Aminobutyric acid	ILC2s	Slc6a13	0.800124	0
Treg	HMDB0000187	L-Serine	NK	Slc3a2	0.799045	0
VSM	HMDB0000273	Thymidine	Lymph_EC	Slc29a1	0.794121	0
Platelets	HMDB0000112	gamma-Aminobutyric acid	ILC2s	Slc6a13	0.793078	0
Treg	HMDB0000187	L-Serine	Cytotoxic_T	Slc3a2	0.792979	0
EC	HMDB0000273	Thymidine	Pericytes	Slc29a1	0.789394	0
ILC2s	HMDB0000169	D-Mannose	Basophils	Slc2a3	0.787386	0
Lymph_EC	HMDB0000112	gamma-Aminobutyric acid	VSM	Slc6a8	0.78399	0
Treg	HMDB0000089	Cytidine	Lymph_EC	Slc29a1	0.78212	0
ILC2s	HMDB0000169	D-Mannose	Platelets	Slc2a3	0.77817	0
Treg	HMDB0000187	L-Serine	MSC	Slc3a2	0.776415	0
Pdgfra_APC	HMDB0000067	Cholesterol	Basophils	Ldlr	0.77418	0
VSM	HMDB0003178	Heme	Pdgfra_APC	Lrp1	0.772479	0
Cytotoxic_T	HMDB0000187	L-Serine	ILC2s	Slc3a2	0.771726	0
Macrophages	HMDB0000067	Cholesterol	Macrophages	Cd36	0.769542	0
ILC2s	HMDB0000195	Inosine	Pericytes	Slc29a1	0.766364	0
CD4T	HMDB0000169	D-Mannose	Basophils	Slc2a3	0.765816	0
Basophils	HMDB0000273	Thymidine	Pericytes	Slc29a1	0.764909	0
Pdgfra_APC	HMDB0000089	Cytidine	Pdgfra_APC	Slc29a1	0.762682	0
ILC2s	HMDB0000169	D-Mannose	Neutrophils	Slc2a1	0.761097	0
Pdgfra_APC	HMDB0000067	Cholesterol	Basophils	Rora	0.760148	0
CD4T	HMDB0000169	D-Mannose	Platelets	Slc2a3	0.756852	0
Pdgfra_APC	HMDB0000067	Cholesterol	EC	Abcg2	0.752815	0
VSM	HMDB0000089	Cytidine	Pericytes	Slc29a1	0.752759	0
Cytotoxic_T	HMDB0000641	L-Glutamine	Basophils	Slc7a5	0.748943	0
NK	HMDB0000641	L-Glutamine	Basophils	Slc7a5	0.74573	0
CD4T	HMDB0000169	D-Mannose	Neutrophils	Slc2a1	0.740247	0
Cytotoxic_T	HMDB0000296	Uridine	Lymph_EC	Slc29a1	0.739181	0
Macrophages	HMDB0000067	Cholesterol	Cytotoxic_T	Abcb1b	0.737116	0
Pdgfra_APC	HMDB0000067	Cholesterol	Macrophages	Ldlr	0.73589	0
Neutrophils	HMDB0000097	Choline	Pdgfra_APC	Slc44a1	0.735436	0
CD8T	HMDB0001220	Prostaglandin E2	EC	Ptger4	0.735124	0
ILC2s	HMDB0000050	Adenosine	ILC2s	Adora2a	0.73461	0
Erythroid-like	HMDB0003178	Heme	Lymph_EC	Nr1d2	0.734245	0
Treg	HMDB0000187	L-Serine	ILC2s	Slc3a2	0.732188	0
Neutrophils	HMDB0000097	Choline	NMSC	Slc44a2	0.730856	0
ILC2s	HMDB0001220	Prostaglandin E2	EC	Ptger4	0.730337	0
Lymph_EC	HMDB0001220	Prostaglandin E2	Macrophages	Ptger4	0.728613	0
NMSC	HMDB0000273	Thymidine	Lymph_EC	Slc29a1	0.726755	0
Treg	HMDB0001220	Prostaglandin E2	Macrophages	Ptger4	0.721472	0
Macrophages	HMDB0001220	Prostaglandin E2	EC	Ptger4	0.721471	0
EC	HMDB0000273	Thymidine	Pdgfra_APC	Slc29a1	0.720805	0
Lymph_EC	HMDB0000112	gamma-Aminobutyric acid	MSC	Slc6a8	0.718076	0
Pdgfra_APC	HMDB0000067	Cholesterol	EC	Scarb1	0.716986	0
Pdgfra_APC	HMDB0000273	Thymidine	Lymph_EC	Slc29a1	0.714353	0
Cytotoxic_T	HMDB0000187	L-Serine	Basophils	Slc3a2	0.712003	0
NK	HMDB0000169	D-Mannose	Basophils	Slc2a3	0.711323	0
Treg	HMDB0000050	Adenosine	Pericytes	Slc29a1	0.708524	0
Cytotoxic_T	HMDB0000273	Thymidine	Lymph_EC	Slc29a1	0.707233	0
Lymph_EC	HMDB0000112	gamma-Aminobutyric acid	NMSC	Gabbr1	0.704646	0
CD8T	HMDB0000187	L-Serine	NK	Slc3a2	0.703564	0
NK	HMDB0000169	D-Mannose	Platelets	Slc2a3	0.702997	0
ILC2s	HMDB0000187	L-Serine	NK	Slc3a2	0.701489	0
Macrophages	HMDB0000517	L-Arginine	Treg	Slc7a1	0.700953	0
ILC2s	HMDB0000050	Adenosine	Cytotoxic_T	Adora2a	0.700648	0
Treg	HMDB0000169	D-Mannose	Neutrophils	Slc2a3	0.699832	0
ILC2s	HMDB0000195	Inosine	Pdgfra_APC	Slc29a1	0.699776	0
Basophils	HMDB0000273	Thymidine	Pdgfra_APC	Slc29a1	0.698448	0
CD8T	HMDB0000187	L-Serine	Cytotoxic_T	Slc3a2	0.698223	0
ILC2s	HMDB0000187	L-Serine	Cytotoxic_T	Slc3a2	0.696163	0
CD4T	HMDB0000273	Thymidine	Pericytes	Slc29a1	0.695716	0
ILC2s	HMDB0000641	L-Glutamine	Basophils	Slc7a5	0.694875	0
NMSC	HMDB0000187	L-Serine	NK	Slc3a2	0.693336	0
CD4T	HMDB0001220	Prostaglandin E2	EC	Ptger4	0.691667	0
VSM	HMDB0000641	L-Glutamine	Basophils	Slc7a5	0.691561	0
EC	HMDB0000067	Cholesterol	Pericytes	Rora	0.688171	0
NMSC	HMDB0000187	L-Serine	Cytotoxic_T	Slc3a2	0.688072	0
NK	HMDB0000169	D-Mannose	Neutrophils	Slc2a1	0.687574	0
VSM	HMDB0000089	Cytidine	Pdgfra_APC	Slc29a1	0.687354	0
Lymph_EC	HMDB0000273	Thymidine	Pericytes	Slc29a1	0.687018	0
Bcells	HMDB0000112	gamma-Aminobutyric acid	Basophils	Gabbr1	0.686283	0
CD8T	HMDB0000187	L-Serine	MSC	Slc3a2	0.683639	0
ILC2s	HMDB0000187	L-Serine	MSC	Slc3a2	0.681622	0
NMSC	HMDB0000214	Ornithine	MSC	Slc7a2	0.676584	0
Treg	HMDB0000187	L-Serine	Basophils	Slc3a2	0.675524	0
NMSC	HMDB0000187	L-Serine	MSC	Slc3a2	0.6737	0
Macrophages	HMDB0000097	Choline	MSC	Slc44a1	0.672195	0
Cytotoxic_T	HMDB0001220	Prostaglandin E2	Macrophages	Ptger4	0.671671	0
VSM	HMDB0000517	L-Arginine	Treg	Slc7a1	0.662426	0
NMSC	HMDB0003178	Heme	Pericytes	Lrp1	0.658353	0
CD8T	HMDB0000641	L-Glutamine	Basophils	Slc7a5	0.657899	0
Cytotoxic_T	HMDB0000517	L-Arginine	Lymph_EC	Slc38a4	0.65634	0
VSM	HMDB0000277	Sphingosine 1-phosphate	VSM	S1pr3	0.654753	0
Cytotoxic_T	HMDB0000187	L-Serine	Treg	Slc3a2	0.654537	0
Treg	HMDB0000050	Adenosine	Pdgfra_APC	Slc29a1	0.646962	0
NMSC	HMDB0000517	L-Arginine	Lymph_EC	Slc38a4	0.645383	0
Macrophages	HMDB0000273	Thymidine	Lymph_EC	Slc29a1	0.644899	0
Bcells	HMDB0001220	Prostaglandin E2	EC	Ptger4	0.644802	0
CD8T	HMDB0000187	L-Serine	ILC2s	Slc3a2	0.644696	0
Cytotoxic_T	HMDB0000187	L-Serine	Macrophages	Slc3a2	0.642822	0
ILC2s	HMDB0000187	L-Serine	ILC2s	Slc3a2	0.642794	0
Lymph_EC	HMDB0000112	gamma-Aminobutyric acid	ILC2s	Gabbr1	0.641845	0
Neutrophils	HMDB0000169	D-Mannose	Neutrophils	Slc2a3	0.641642	0
Treg	HMDB0000517	L-Arginine	Lymph_EC	Slc38a4	0.640803	0
NK	HMDB0000273	Thymidine	Lymph_EC	Slc29a1	0.639269	0
Cytotoxic_T	HMDB0000187	L-Serine	VSM	Slc1a5	0.638536	0
NMSC	HMDB0000169	D-Mannose	Neutrophils	Slc2a3	0.636707	0
Lymph_EC	HMDB0000112	gamma-Aminobutyric acid	ILC2s	Slc6a13	0.636122	0
NMSC	HMDB0000187	L-Serine	ILC2s	Slc3a2	0.635323	0
CD4T	HMDB0000273	Thymidine	Pdgfra_APC	Slc29a1	0.635267	0
CD8T	HMDB0000273	Thymidine	Lymph_EC	Slc29a1	0.633359	0
Lymph_EC	HMDB0000169	D-Mannose	Basophils	Slc2a3	0.630755	0
Erythroid-like	HMDB0001220	Prostaglandin E2	Pericytes	Ptger2	0.629917	0
MSC	HMDB0001220	Prostaglandin E2	Macrophages	Ptger4	0.629551	0
Lymph_EC	HMDB0000273	Thymidine	Pdgfra_APC	Slc29a1	0.627325	0
Lymph_EC	HMDB0000169	D-Mannose	Platelets	Slc2a3	0.623372	0
Treg	HMDB0000187	L-Serine	Treg	Slc3a2	0.621003	0
Macrophages	HMDB0000067	Cholesterol	EC	Abcb1b	0.619329	0
Erythroid-like	HMDB0003178	Heme	Pdgfra_APC	Nr1d2	0.615717	0
EC	HMDB0000067	Cholesterol	Macrophages	Cd36	0.614367	0
Erythroid-like	HMDB0000296	Uridine	Pericytes	Slc29a1	0.610504	0
Treg	HMDB0000187	L-Serine	Macrophages	Slc3a2	0.609888	0
Lymph_EC	HMDB0000169	D-Mannose	Neutrophils	Slc2a1	0.609696	0
Erythroid-like	HMDB0003178	Heme	NMSC	Lrp1	0.609377	0
Lymph_EC	HMDB0000517	L-Arginine	Lymph_EC	Slc38a4	0.609071	0
CD8T	HMDB0000169	D-Mannose	Basophils	Slc2a3	0.608167	0
NK	HMDB0001220	Prostaglandin E2	EC	Ptger4	0.608124	0
EC	HMDB0000517	L-Arginine	MSC	Slc7a2	0.607222	0
Neutrophils	HMDB0000097	Choline	Pericytes	Slc44a2	0.606988	0
Treg	HMDB0000187	L-Serine	VSM	Slc1a5	0.605822	0
Lymph_EC	HMDB0000296	Uridine	Lymph_EC	Slc29a1	0.604337	0
CD8T	HMDB0000169	D-Mannose	Platelets	Slc2a3	0.601048	0
Treg	HMDB0000133	Guanosine	Pericytes	Slc29a1	0.599098	0
Macrophages	HMDB0000067	Cholesterol	Pdgfra_APC	Ldlr	0.595767	0
CD8T	HMDB0000187	L-Serine	Basophils	Slc3a2	0.594804	0
ILC2s	HMDB0000187	L-Serine	Basophils	Slc3a2	0.593049	0
EC	HMDB0000067	Cholesterol	Cytotoxic_T	Abcb1b	0.58848	0
CD8T	HMDB0000169	D-Mannose	Neutrophils	Slc2a1	0.587861	0
Neutrophils	HMDB0001220	Prostaglandin E2	Pericytes	Ptger2	0.587834	0
NMSC	HMDB0000187	L-Serine	Basophils	Slc3a2	0.586156	0
VSM	HMDB0000277	Sphingosine 1-phosphate	EC	S1pr1	0.585691	0
Cytotoxic_T	HMDB0000187	L-Serine	EC	Slc3a2	0.58409	0
Cytotoxic_T	HMDB0000169	D-Mannose	Basophils	Slc2a3	0.581527	0
Cytotoxic_T	HMDB0000169	D-Mannose	Platelets	Slc2a3	0.574721	0
CD8T	HMDB0001220	Prostaglandin E2	Macrophages	Ptger4	0.574228	0
ILC2s	HMDB0001220	Prostaglandin E2	Macrophages	Ptger4	0.570488	0
Cytotoxic_T	HMDB0000187	L-Serine	Pdgfra_APC	Slc1a5	0.568833	0
Erythroid-like	HMDB0000169	D-Mannose	Basophils	Slc2a3	0.568047	0
ILC2s	HMDB0000273	Thymidine	Lymph_EC	Slc29a1	0.565022	0
Macrophages	HMDB0001220	Prostaglandin E2	Macrophages	Ptger4	0.563563	0
Cytotoxic_T	HMDB0000187	L-Serine	Lymph_EC	Slc3a2	0.563144	0
Cytotoxic_T	HMDB0000169	D-Mannose	Neutrophils	Slc2a1	0.562111	0
Erythroid-like	HMDB0000169	D-Mannose	Platelets	Slc2a3	0.561398	0
CD8T	HMDB0000296	Uridine	Pericytes	Slc29a1	0.561018	0
Erythroid-like	HMDB0000296	Uridine	Pdgfra_APC	Slc29a1	0.557459	0
Treg	HMDB0000187	L-Serine	EC	Slc3a2	0.554165	0
Macrophages	HMDB0000067	Cholesterol	CD8T	Rora	0.551654	0
Erythroid-like	HMDB0000169	D-Mannose	Neutrophils	Slc2a1	0.549081	0
Treg	HMDB0000133	Guanosine	Pdgfra_APC	Slc29a1	0.547044	0
CD8T	HMDB0000187	L-Serine	Treg	Slc3a2	0.546797	0
Pdgfra_APC	HMDB0000067	Cholesterol	Pericytes	Rora	0.545261	0
ILC2s	HMDB0000187	L-Serine	Treg	Slc3a2	0.545184	0
CD8T	HMDB0000089	Cytidine	Pericytes	Slc29a1	0.544435	0
Cytotoxic_T	HMDB0000112	gamma-Aminobutyric acid	Basophils	Gabbr1	0.544206	0
Bcells	HMDB0000112	gamma-Aminobutyric acid	VSM	Slc6a8	0.54402	0
CD4T	HMDB0001220	Prostaglandin E2	Macrophages	Ptger4	0.540282	0
Treg	HMDB0000187	L-Serine	Pdgfra_APC	Slc1a5	0.53969	0
NMSC	HMDB0000187	L-Serine	Treg	Slc3a2	0.538847	0
CD8T	HMDB0000187	L-Serine	Macrophages	Slc3a2	0.53701	0
Cytotoxic_T	HMDB0000187	L-Serine	CD8T	Slc3a2	0.535447	0
ILC2s	HMDB0000187	L-Serine	Macrophages	Slc3a2	0.535426	0
Platelets	HMDB0001220	Prostaglandin E2	EC	Ptger4	0.53528	0
Cytotoxic_T	HMDB0000187	L-Serine	VSM	Slc3a2	0.534564	0
Treg	HMDB0000187	L-Serine	Lymph_EC	Slc3a2	0.534292	0
CD8T	HMDB0000187	L-Serine	VSM	Slc1a5	0.53343	0
ILC2s	HMDB0000187	L-Serine	VSM	Slc1a5	0.531856	0
NMSC	HMDB0000187	L-Serine	Macrophages	Slc3a2	0.529203	0
NMSC	HMDB0000187	L-Serine	VSM	Slc1a5	0.525675	0
Treg	HMDB0000641	L-Glutamine	Basophils	Slc7a5	0.522893	0
NMSC	HMDB0000089	Cytidine	Lymph_EC	Slc29a1	0.522001	0
NK	HMDB0000112	gamma-Aminobutyric acid	Basophils	Gabbr1	0.518652	0
Pericytes	HMDB0000169	D-Mannose	Neutrophils	Slc2a3	0.518372	0
Neutrophils	HMDB0000089	Cytidine	Pericytes	Slc29a1	0.516287	0
CD8T	HMDB0000296	Uridine	Pdgfra_APC	Slc29a1	0.512273	0
Treg	HMDB0000187	L-Serine	CD8T	Slc3a2	0.508014	0
ILC2s	HMDB0000133	Guanosine	Lymph_EC	Slc29a1	0.507822	0
Treg	HMDB0000187	L-Serine	VSM	Slc3a2	0.507176	0
Bcells	HMDB0000296	Uridine	Lymph_EC	Slc29a1	0.504478	0
Bcells	HMDB0001220	Prostaglandin E2	Macrophages	Ptger4	0.503675	0
Basophils	HMDB0001220	Prostaglandin E2	EC	Ptger4	0.501829	0
NK	HMDB0000296	Uridine	Lymph_EC	Slc29a1	0.499431	0
Bcells	HMDB0000112	gamma-Aminobutyric acid	MSC	Slc6a8	0.498281	0
CD8T	HMDB0000089	Cytidine	Pdgfra_APC	Slc29a1	0.49713	0
EC	HMDB0000067	Cholesterol	EC	Abcb1b	0.494444	0
Neutrophils	HMDB0000097	Choline	Bcells	Slc44a2	0.493534	0
Neutrophils	HMDB0000097	Choline	Treg	Slc44a2	0.489849	0
Bcells	HMDB0000112	gamma-Aminobutyric acid	NMSC	Gabbr1	0.488963	0
CD8T	HMDB0000187	L-Serine	EC	Slc3a2	0.487946	0
Pdgfra_APC	HMDB0000067	Cholesterol	Macrophages	Cd36	0.486784	0
ILC2s	HMDB0000187	L-Serine	EC	Slc3a2	0.486507	0
NMSC	HMDB0000187	L-Serine	EC	Slc3a2	0.480852	0
Lymph_EC	HMDB0000641	L-Glutamine	Basophils	Slc7a5	0.479311	0
ILC2s	HMDB0000214	Ornithine	Treg	Slc7a1	0.478458	0
EC	HMDB0000067	Cholesterol	Pdgfra_APC	Ldlr	0.475633	0
CD8T	HMDB0000187	L-Serine	Pdgfra_APC	Slc1a5	0.4752	0
NK	HMDB0001220	Prostaglandin E2	Macrophages	Ptger4	0.475024	0
ILC2s	HMDB0000187	L-Serine	Pdgfra_APC	Slc1a5	0.473799	0
VSM	HMDB0000277	Sphingosine 1-phosphate	CD4T	S1pr1	0.473601	0
Neutrophils	HMDB0000089	Cytidine	Pdgfra_APC	Slc29a1	0.471428	0
CD8T	HMDB0000187	L-Serine	Lymph_EC	Slc3a2	0.470448	0
Treg	HMDB0000169	D-Mannose	Basophils	Slc2a3	0.469527	0
ILC2s	HMDB0000187	L-Serine	Lymph_EC	Slc3a2	0.46906	0
NMSC	HMDB0000187	L-Serine	Pdgfra_APC	Slc1a5	0.468292	0
Pdgfra_APC	HMDB0000089	Cytidine	Lymph_EC	Slc29a1	0.467468	0
Pdgfra_APC	HMDB0000067	Cholesterol	Cytotoxic_T	Abcb1b	0.466273	0
Treg	HMDB0000169	D-Mannose	Platelets	Slc2a3	0.464032	0
Platelets	HMDB0000296	Uridine	Pericytes	Slc29a1	0.460596	0
NMSC	HMDB0000296	Uridine	Pericytes	Slc29a1	0.460149	0
Treg	HMDB0000169	D-Mannose	Neutrophils	Slc2a1	0.453851	0
CD4T	HMDB0000641	L-Glutamine	Basophils	Slc7a5	0.449533	0
CD8T	HMDB0000187	L-Serine	CD8T	Slc3a2	0.447309	0
CD8T	HMDB0000187	L-Serine	VSM	Slc3a2	0.446572	0
ILC2s	HMDB0000187	L-Serine	CD8T	Slc3a2	0.44599	0
VSM	HMDB0000277	Sphingosine 1-phosphate	Lymph_EC	S1pr1	0.44554	0
Bcells	HMDB0000112	gamma-Aminobutyric acid	ILC2s	Gabbr1	0.445384	0
ILC2s	HMDB0000187	L-Serine	VSM	Slc3a2	0.445255	0
Pericytes	HMDB0000641	L-Glutamine	Basophils	Slc7a5	0.441932	0
EC	HMDB0000273	Thymidine	Lymph_EC	Slc29a1	0.4418	0
Bcells	HMDB0000112	gamma-Aminobutyric acid	ILC2s	Slc6a13	0.441412	0
EC	HMDB0000067	Cholesterol	CD8T	Rora	0.440415	0
Erythroid-like	HMDB0000641	L-Glutamine	Basophils	Slc7a5	0.43786	0
Cytotoxic_T	HMDB0000112	gamma-Aminobutyric acid	VSM	Slc6a8	0.431395	0
Neutrophils	HMDB0000169	D-Mannose	Basophils	Slc2a3	0.430487	0
Macrophages	HMDB0000089	Cytidine	Pericytes	Slc29a1	0.429753	0
ILC2s	HMDB0000195	Inosine	Lymph_EC	Slc29a1	0.428911	0
Basophils	HMDB0000273	Thymidine	Lymph_EC	Slc29a1	0.428097	0
Macrophages	HMDB0000097	Choline	Pdgfra_APC	Slc44a1	0.427297	0
Macrophages	HMDB0000296	Uridine	Pericytes	Slc29a1	0.427055	0
CD8T	HMDB0000112	gamma-Aminobutyric acid	Basophils	Gabbr1	0.426085	0
Neutrophils	HMDB0000169	D-Mannose	Platelets	Slc2a3	0.425448	0
VSM	HMDB0003178	Heme	Pericytes	Lrp1	0.424963	0
Macrophages	HMDB0000097	Choline	NMSC	Slc44a2	0.424637	0
VSM	HMDB0000089	Cytidine	Lymph_EC	Slc29a1	0.421297	0
Platelets	HMDB0000296	Uridine	Pdgfra_APC	Slc29a1	0.420576	0
NMSC	HMDB0000296	Uridine	Pdgfra_APC	Slc29a1	0.420168	0
NMSC	HMDB0003178	Heme	NMSC	Nr1d1	0.416875	0
Neutrophils	HMDB0000169	D-Mannose	Neutrophils	Slc2a1	0.416114	0
Erythroid-like	HMDB0000273	Thymidine	Pericytes	Slc29a1	0.415354	0
NMSC	HMDB0000169	D-Mannose	Neutrophils	Slc2a1	0.412914	0
NMSC	HMDB0003178	Heme	Macrophages	Lrp1	0.412065	0
NK	HMDB0000112	gamma-Aminobutyric acid	VSM	Slc6a8	0.411138	0
NMSC	HMDB0003178	Heme	EC	Nr1d1	0.403046	0
Cytotoxic_T	HMDB0000050	Adenosine	Basophils	Adora2b	0.402735	0
ILC2s	HMDB0000112	gamma-Aminobutyric acid	VSM	Slc6a8	0.400065	0
Treg	HMDB0000050	Adenosine	Lymph_EC	Slc29a1	0.39654	0
NK	HMDB0000050	Adenosine	Basophils	Adora2b	0.395165	0
Cytotoxic_T	HMDB0000112	gamma-Aminobutyric acid	MSC	Slc6a8	0.395125	0
Neutrophils	HMDB0000097	Choline	CD8T	Slc44a2	0.394944	0
Macrophages	HMDB0000089	Cytidine	Pdgfra_APC	Slc29a1	0.392413	0
Pdgfra_APC	HMDB0000067	Cholesterol	EC	Abcb1b	0.391765	0
Macrophages	HMDB0000296	Uridine	Pdgfra_APC	Slc29a1	0.38995	0
CD4T	HMDB0000273	Thymidine	Lymph_EC	Slc29a1	0.389372	0
NMSC	HMDB0003178	Heme	Pericytes	Nr1d1	0.382453	0
CD4T	HMDB0000089	Cytidine	Pericytes	Slc29a1	0.381481	0
Macrophages	HMDB0001178	Adenosine diphosphate ribose	Neutrophils	Trpm2	0.379956	0
Erythroid-like	HMDB0000273	Thymidine	Pdgfra_APC	Slc29a1	0.379265	0
VSM	HMDB0000277	Sphingosine 1-phosphate	CD8T	S1pr1	0.376861	0
Pdgfra_APC	HMDB0000067	Cholesterol	Pdgfra_APC	Ldlr	0.376861	0
Cytotoxic_T	HMDB0000187	L-Serine	NMSC	Slc1a5	0.376476	0
Erythroid-like	HMDB0000112	gamma-Aminobutyric acid	VSM	Slc6a8	0.372208	0
Cytotoxic_T	HMDB0000187	L-Serine	Pdgfra_APC	Slc3a2	0.370903	0
NMSC	HMDB0003178	Heme	VSM	Nr1d1	0.370675	0
NMSC	HMDB0001178	Adenosine diphosphate ribose	Neutrophils	Trpm2	0.364985	0
NMSC	HMDB0003178	Heme	Pdgfra_APC	Nr1d1	0.364689	0
Pericytes	HMDB0001178	Adenosine diphosphate ribose	Neutrophils	Trpm2	0.364233	0
Treg	HMDB0000187	L-Serine	NMSC	Slc1a5	0.357188	0
ILC2s	HMDB0000089	Cytidine	Pericytes	Slc29a1	0.354695	0
Macrophages	HMDB0000097	Choline	Pericytes	Slc44a2	0.352668	0
Cytotoxic_T	HMDB0000112	gamma-Aminobutyric acid	ILC2s	Slc6a13	0.35003	0
Pdgfra_APC	HMDB0000067	Cholesterol	CD8T	Rora	0.348956	0
CD4T	HMDB0000089	Cytidine	Pdgfra_APC	Slc29a1	0.348335	0
VSM	HMDB0000277	Sphingosine 1-phosphate	Treg	S1pr1	0.3476	0
Erythroid-like	HMDB0000296	Uridine	Lymph_EC	Slc29a1	0.341681	0
Neutrophils	HMDB0000273	Thymidine	Pericytes	Slc29a1	0.341387	0
Erythroid-like	HMDB0000112	gamma-Aminobutyric acid	MSC	Slc6a8	0.340915	0
CD8T	HMDB0000112	gamma-Aminobutyric acid	VSM	Slc6a8	0.33776	0
EC	HMDB0000517	L-Arginine	Lymph_EC	Slc38a4	0.337163	0
Pericytes	HMDB0000169	D-Mannose	Neutrophils	Slc2a1	0.336172	0
Treg	HMDB0000133	Guanosine	Lymph_EC	Slc29a1	0.335297	0
NK	HMDB0000112	gamma-Aminobutyric acid	ILC2s	Slc6a13	0.333593	0
Neutrophils	HMDB0000296	Uridine	Pericytes	Slc29a1	0.329507	0
Cytotoxic_T	HMDB0000187	L-Serine	Bcells	Slc3a2	0.325818	0
Treg	HMDB0000050	Adenosine	NK	Adora2a	0.324997	0
ILC2s	HMDB0000112	gamma-Aminobutyric acid	ILC2s	Slc6a13	0.324609	0
ILC2s	HMDB0000089	Cytidine	Pdgfra_APC	Slc29a1	0.323876	0
CD8T	HMDB0000187	L-Serine	NMSC	Slc1a5	0.314506	0
CD8T	HMDB0000296	Uridine	Lymph_EC	Slc29a1	0.313985	0
ILC2s	HMDB0000187	L-Serine	NMSC	Slc1a5	0.313579	0
Neutrophils	HMDB0000273	Thymidine	Pdgfra_APC	Slc29a1	0.311725	0
Pdgfra_APC	HMDB0001178	Adenosine diphosphate ribose	Neutrophils	Trpm2	0.311005	0
CD8T	HMDB0000187	L-Serine	Pdgfra_APC	Slc3a2	0.309851	0
NMSC	HMDB0003178	Heme	VSM	Nr1d2	0.309408	0
Cytotoxic_T	HMDB0000187	L-Serine	Treg	Slc1a5	0.308904	0
VSM	HMDB0000277	Sphingosine 1-phosphate	Pericytes	S1pr3	0.307426	0
Treg	HMDB0000112	gamma-Aminobutyric acid	VSM	Slc6a8	0.307221	0
Cytotoxic_T	HMDB0000050	Adenosine	Pericytes	Slc29a1	0.305003	0
CD8T	HMDB0000089	Cytidine	Lymph_EC	Slc29a1	0.304704	0
Cytotoxic_T	HMDB0000089	Cytidine	Pericytes	Slc29a1	0.303676	0
Erythroid-like	HMDB0000112	gamma-Aminobutyric acid	ILC2s	Slc6a13	0.302006	0
Neutrophils	HMDB0000296	Uridine	Pdgfra_APC	Slc29a1	0.300877	0
NK	HMDB0000050	Adenosine	Pericytes	Slc29a1	0.29927	0
Treg	HMDB0000050	Adenosine	ILC2s	Adora2a	0.297523	0
NK	HMDB0000089	Cytidine	Pericytes	Slc29a1	0.295858	0
Treg	HMDB0000187	L-Serine	Treg	Slc1a5	0.293077	0
Neutrophils	HMDB0000089	Cytidine	Lymph_EC	Slc29a1	0.288951	0
Macrophages	HMDB0000097	Choline	Bcells	Slc44a2	0.286749	0
CD8T	HMDB0000187	L-Serine	Neutrophils	Slc3a2	0.28618	0
Macrophages	HMDB0000097	Choline	Treg	Slc44a2	0.284609	0
Treg	HMDB0000050	Adenosine	Cytotoxic_T	Adora2a	0.283768	0
NMSC	HMDB0003178	Heme	Lymph_EC	Nr1d2	0.282795	0
Cytotoxic_T	HMDB0000187	L-Serine	Cytotoxic_T	Slc1a5	0.278583	0
Cytotoxic_T	HMDB0000050	Adenosine	Pdgfra_APC	Slc29a1	0.278502	0
Cytotoxic_T	HMDB0000089	Cytidine	Pdgfra_APC	Slc29a1	0.27729	0
CD4T	HMDB0000296	Uridine	Pericytes	Slc29a1	0.274256	0
CD8T	HMDB0000112	gamma-Aminobutyric acid	ILC2s	Slc6a13	0.274055	0
CD8T	HMDB0000187	L-Serine	CD4T	Slc3a2	0.273365	0
NK	HMDB0000050	Adenosine	Pdgfra_APC	Slc29a1	0.273267	0
Cytotoxic_T	HMDB0000187	L-Serine	ILC2s	Slc1a5	0.273009	0
CD8T	HMDB0000187	L-Serine	Bcells	Slc3a2	0.272186	0
NK	HMDB0000089	Cytidine	Pdgfra_APC	Slc29a1	0.270151	0
VSM	HMDB0003178	Heme	NMSC	Nr1d1	0.26909	0
Neutrophils	HMDB0000112	gamma-Aminobutyric acid	VSM	Slc6a8	0.26622	0
VSM	HMDB0003178	Heme	Macrophages	Lrp1	0.265985	0
NMSC	HMDB0000214	Ornithine	Treg	Slc7a1	0.264666	0
VSM	HMDB0003178	Heme	EC	Nr1d1	0.260164	0
CD4T	HMDB0000112	gamma-Aminobutyric acid	VSM	Slc6a8	0.25809	0
CD8T	HMDB0000187	L-Serine	Treg	Slc1a5	0.258057	0
Platelets	HMDB0000296	Uridine	Lymph_EC	Slc29a1	0.257782	0
NMSC	HMDB0000296	Uridine	Lymph_EC	Slc29a1	0.257532	0
ILC2s	HMDB0000187	L-Serine	Treg	Slc1a5	0.257295	0
Pdgfra_APC	HMDB0000296	Uridine	Pericytes	Slc29a1	0.2568	0
VSM	HMDB0000277	Sphingosine 1-phosphate	Cytotoxic_T	S1pr1	0.254137	0
Cytotoxic_T	HMDB0000187	L-Serine	EC	Slc1a5	0.251402	0
CD4T	HMDB0000296	Uridine	Pdgfra_APC	Slc29a1	0.250426	0
Treg	HMDB0000112	gamma-Aminobutyric acid	ILC2s	Slc6a13	0.249276	0
VSM	HMDB0003178	Heme	Pericytes	Nr1d1	0.246871	0
Pericytes	HMDB0000050	Adenosine	Basophils	Adora2b	0.24421	0
Macrophages	HMDB0000089	Cytidine	Lymph_EC	Slc29a1	0.24052	0
VSM	HMDB0003178	Heme	VSM	Nr1d1	0.239269	0
Macrophages	HMDB0000296	Uridine	Lymph_EC	Slc29a1	0.23901	0
VSM	HMDB0003178	Heme	Pdgfra_APC	Nr1d1	0.235405	0
Cytotoxic_T	HMDB0000187	L-Serine	Macrophages	Slc1a5	0.234861	0
NMSC	HMDB0003178	Heme	NMSC	Lrp1	0.234702	0
Pdgfra_APC	HMDB0000296	Uridine	Pdgfra_APC	Slc29a1	0.234487	0
CD8T	HMDB0000187	L-Serine	Cytotoxic_T	Slc1a5	0.232727	0
Macrophages	HMDB0000097	Choline	CD8T	Slc44a2	0.229468	0
CD8T	HMDB0000187	L-Serine	ILC2s	Slc1a5	0.22807	0
CD8T	HMDB0000187	L-Serine	Platelets	Slc3a2	0.224263	0
Neutrophils	HMDB0000112	gamma-Aminobutyric acid	ILC2s	Slc6a13	0.216008	0
CD4T	HMDB0000089	Cytidine	Lymph_EC	Slc29a1	0.213504	0
CD8T	HMDB0000187	L-Serine	EC	Slc1a5	0.21002	0
CD4T	HMDB0000112	gamma-Aminobutyric acid	ILC2s	Slc6a13	0.209411	0
CD8T	HMDB0000187	L-Serine	NMSC	Slc3a2	0.20616	0
VSM	HMDB0003178	Heme	Pericytes	Nr1d2	0.201732	0
EC	HMDB0001178	Adenosine diphosphate ribose	Neutrophils	Trpm2	0.201067	0
VSM	HMDB0003178	Heme	VSM	Nr1d2	0.199721	0
ILC2s	HMDB0000089	Cytidine	Lymph_EC	Slc29a1	0.198512	0
CD8T	HMDB0000187	L-Serine	Erythroid-like	Slc3a2	0.198177	0
CD8T	HMDB0000187	L-Serine	Macrophages	Slc1a5	0.196201	0
CD8T	HMDB0000187	L-Serine	Bcells	Slc1a5	0.190899	0
CD8T	HMDB0000187	L-Serine	CD8T	Slc1a5	0.186621	0
Pericytes	HMDB0000050	Adenosine	Pericytes	Slc29a1	0.184947	0
VSM	HMDB0003178	Heme	Lymph_EC	Nr1d2	0.182542	0
CD8T	HMDB0000187	L-Serine	Pericytes	Slc1a5	0.177797	0
CD8T	HMDB0000187	L-Serine	Pericytes	Slc3a2	0.177755	0
Cytotoxic_T	HMDB0000050	Adenosine	Lymph_EC	Slc29a1	0.170701	0
Cytotoxic_T	HMDB0000089	Cytidine	Lymph_EC	Slc29a1	0.169958	0
Pericytes	HMDB0000050	Adenosine	Pdgfra_APC	Slc29a1	0.168878	0
NK	HMDB0000050	Adenosine	Lymph_EC	Slc29a1	0.167492	0
NK	HMDB0000089	Cytidine	Lymph_EC	Slc29a1	0.165583	0
VSM	HMDB0003178	Heme	Pdgfra_APC	Nr1d2	0.153075	0
VSM	HMDB0003178	Heme	NMSC	Lrp1	0.151499	0
VSM	HMDB0000277	Sphingosine 1-phosphate	Bcells	S1pr1	0.149424	0
Cytotoxic_T	HMDB0000050	Adenosine	NK	Adora2a	0.139904	0
NK	HMDB0000050	Adenosine	NK	Adora2a	0.137274	0
VSM	HMDB0000277	Sphingosine 1-phosphate	EC	S1pr3	0.13551	0
Erythroid-like	HMDB0000050	Adenosine	Basophils	Adora2b	0.134412	0
VSM	HMDB0000277	Sphingosine 1-phosphate	Erythroid-like	S1pr1	0.131064	0
Treg	HMDB0000195	Inosine	Pericytes	Slc29a1	0.128331	0
Cytotoxic_T	HMDB0000050	Adenosine	ILC2s	Adora2a	0.128077	0
NK	HMDB0000050	Adenosine	ILC2s	Adora2a	0.125669	0
Cytotoxic_T	HMDB0000050	Adenosine	Cytotoxic_T	Adora2a	0.122156	0
NK	HMDB0000050	Adenosine	Cytotoxic_T	Adora2a	0.119859	0
Treg	HMDB0000195	Inosine	Pdgfra_APC	Slc29a1	0.117181	0
Pericytes	HMDB0000050	Adenosine	Lymph_EC	Slc29a1	0.10351	0
Erythroid-like	HMDB0000050	Adenosine	Pericytes	Slc29a1	0.101794	0
Erythroid-like	HMDB0000050	Adenosine	Pdgfra_APC	Slc29a1	0.0929492	0
Neutrophils	HMDB0000517	L-Arginine	Lymph_EC	Slc38a4	0.0889517	0
Pericytes	HMDB0000050	Adenosine	NK	Adora2a	0.0848347	0
VSM	HMDB0000050	Adenosine	Basophils	Adora2b	0.0795521	0
Pericytes	HMDB0000050	Adenosine	ILC2s	Adora2a	0.077663	0
Pericytes	HMDB0000050	Adenosine	Cytotoxic_T	Adora2a	0.0740726	0
Treg	HMDB0000195	Inosine	Lymph_EC	Slc29a1	0.071823	0
Bcells	HMDB0000050	Adenosine	Basophils	Adora2b	0.0623511	0
VSM	HMDB0000050	Adenosine	Pericytes	Slc29a1	0.060247	0
Erythroid-like	HMDB0000050	Adenosine	Lymph_EC	Slc29a1	0.0569709	0
VSM	HMDB0000050	Adenosine	Pdgfra_APC	Slc29a1	0.0550123	0
Bcells	HMDB0000050	Adenosine	Pericytes	Slc29a1	0.0472202	0
Erythroid-like	HMDB0000050	Adenosine	NK	Adora2a	0.0466924	0
Bcells	HMDB0000050	Adenosine	Pdgfra_APC	Slc29a1	0.0431174	0
Erythroid-like	HMDB0000050	Adenosine	ILC2s	Adora2a	0.0427452	0
Erythroid-like	HMDB0000050	Adenosine	Cytotoxic_T	Adora2a	0.0407691	0
VSM	HMDB0000050	Adenosine	Lymph_EC	Slc29a1	0.0337185	0
VSM	HMDB0000050	Adenosine	NK	Adora2a	0.0276351	0
Bcells	HMDB0000050	Adenosine	Lymph_EC	Slc29a1	0.0264278	0
VSM	HMDB0000050	Adenosine	ILC2s	Adora2a	0.0252989	0
VSM	HMDB0000050	Adenosine	Cytotoxic_T	Adora2a	0.0241293	0
Bcells	HMDB0000050	Adenosine	NK	Adora2a	0.0216597	0
Bcells	HMDB0000050	Adenosine	ILC2s	Adora2a	0.0198287	0
Bcells	HMDB0000050	Adenosine	Cytotoxic_T	Adora2a	0.018912	0
ILC2s	HMDB0000641	L-Glutamine	ILC2s	Slc38a1	2.32427	0.00382681
Cytotoxic_T	HMDB0000641	L-Glutamine	Platelets	Slc38a1	1.81304	0.00382681
MSC	HMDB0000641	L-Glutamine	CD4T	Slc38a1	1.72787	0.00382681
MSC	HMDB0000641	L-Glutamine	CD8T	Slc1a5	1.6418	0.00382681
Pdgfra_APC	HMDB0000641	L-Glutamine	Platelets	Slc3a2	1.61776	0.00382681
NK	HMDB0000641	L-Glutamine	Cytotoxic_T	Slc38a1	1.52612	0.00382681
CD4T	HMDB0000641	L-Glutamine	ILC2s	Slc38a1	1.51678	0.00382681
Pdgfra_APC	HMDB0000641	L-Glutamine	Neutrophils	Slc38a2	1.45893	0.00382681
Macrophages	HMDB0000641	L-Glutamine	Bcells	Slc38a2	1.45302	0.00382681
NK	HMDB0000641	L-Glutamine	CD8T	Slc3a2	1.34538	0.00382681
NK	HMDB0000641	L-Glutamine	VSM	Slc3a2	1.3412	0.00382681
NK	HMDB0000641	L-Glutamine	ILC2s	Slc38a2	1.33141	0.00382681
CD8T	HMDB0000641	L-Glutamine	NK	Slc38a1	1.31364	0.00382681
Cytotoxic_T	HMDB0000112	gamma-Aminobutyric acid	Macrophages	Slc6a6	1.03366	0.00382681
ILC2s	HMDB0000112	gamma-Aminobutyric acid	Basophils	Gabbr1	0.504684	0.00382681
Erythroid-like	HMDB0000112	gamma-Aminobutyric acid	Basophils	Gabbr1	0.469542	0.00382681
NMSC	HMDB0000187	L-Serine	Lymph_EC	Slc3a2	0.463608	0.00382681
Cytotoxic_T	HMDB0000517	L-Arginine	Treg	Slc7a1	0.462395	0.00382681
NMSC	HMDB0000187	L-Serine	CD8T	Slc3a2	0.440806	0.00382681
NMSC	HMDB0000187	L-Serine	VSM	Slc3a2	0.44008	0.00382681
NMSC	HMDB0000169	D-Mannose	Basophils	Slc2a3	0.427176	0.00382681
Cytotoxic_T	HMDB0000112	gamma-Aminobutyric acid	NMSC	Gabbr1	0.387736	0.00382681
Lymph_EC	HMDB0000273	Thymidine	Lymph_EC	Slc29a1	0.384504	0.00382681
NK	HMDB0000112	gamma-Aminobutyric acid	MSC	Slc6a8	0.376572	0.00382681
Erythroid-like	HMDB0001220	Prostaglandin E2	EC	Ptger4	0.372151	0.00382681
ILC2s	HMDB0000112	gamma-Aminobutyric acid	MSC	Slc6a8	0.36643	0.00382681
Cytotoxic_T	HMDB0000187	L-Serine	Neutrophils	Slc3a2	0.342568	0.00382681
Cytotoxic_T	HMDB0000187	L-Serine	CD4T	Slc3a2	0.327228	0.00382681
NMSC	HMDB0003178	Heme	Pericytes	Nr1d2	0.312524	0.00382681
Treg	HMDB0000187	L-Serine	Cytotoxic_T	Slc1a5	0.26431	0.00382681
Treg	HMDB0000187	L-Serine	ILC2s	Slc1a5	0.259022	0.00382681
Treg	HMDB0000187	L-Serine	EC	Slc1a5	0.238522	0.00382681
NMSC	HMDB0003178	Heme	Pdgfra_APC	Nr1d2	0.237143	0.00382681
Cytotoxic_T	HMDB0000187	L-Serine	Bcells	Slc1a5	0.228513	0.00382681
Cytotoxic_T	HMDB0000187	L-Serine	CD8T	Slc1a5	0.223392	0.00382681
Neutrophils	HMDB0000296	Uridine	Lymph_EC	Slc29a1	0.184415	0.00382681
Cytotoxic_T	HMDB0000641	L-Glutamine	Basophils	Slc3a2	1.80757	0.00734543
MSC	HMDB0000641	L-Glutamine	Macrophages	Slc1a5	1.72609	0.00734543
Pdgfra_APC	HMDB0000641	L-Glutamine	Basophils	Slc38a1	1.69502	0.00734543
Cytotoxic_T	HMDB0000641	L-Glutamine	Macrophages	Slc3a2	1.62533	0.00734543
Macrophages	HMDB0000641	L-Glutamine	Basophils	Slc38a2	1.47954	0.00734543
Treg	HMDB0000641	L-Glutamine	VSM	Slc1a5	1.4412	0.00734543
CD4T	HMDB0000641	L-Glutamine	NK	Slc3a2	1.27267	0.00734543
Platelets	HMDB0000112	gamma-Aminobutyric acid	VSM	Slc6a6	1.10305	0.00734543
Treg	HMDB0000187	L-Serine	Pdgfra_APC	Slc3a2	0.351901	0.00734543
NMSC	HMDB0000187	L-Serine	NMSC	Slc1a5	0.309934	0.00734543
ILC2s	HMDB0000187	L-Serine	ILC2s	Slc1a5	0.227398	0.00734543
CD4T	HMDB0000296	Uridine	Lymph_EC	Slc29a1	0.153493	0.00734543
Basophils	HMDB0000641	L-Glutamine	Pericytes	Slc1a5	1.83103	0.010696
ILC2s	HMDB0000641	L-Glutamine	ILC2s	Slc3a2	1.77917	0.010696
Treg	HMDB0000641	L-Glutamine	ILC2s	Slc38a1	1.74437	0.010696
Cytotoxic_T	HMDB0000641	L-Glutamine	Treg	Slc3a2	1.66472	0.010696
CD8T	HMDB0000641	L-Glutamine	Treg	Slc38a1	1.4805	0.010696
Macrophages	HMDB0000641	L-Glutamine	CD4T	Slc38a2	1.4327	0.010696
CD8T	HMDB0000641	L-Glutamine	Pericytes	Slc38a2	1.25877	0.010696
Platelets	HMDB0000169	D-Mannose	Neutrophils	Slc2a3	0.370391	0.010696
ILC2s	HMDB0000187	L-Serine	Cytotoxic_T	Slc1a5	0.23204	0.010696
Cytotoxic_T	HMDB0000187	L-Serine	Pericytes	Slc1a5	0.21283	0.010696
Pericytes	HMDB0000273	Thymidine	Pdgfra_APC	Slc29a1	0.205823	0.010696
Cytotoxic_T	HMDB0000641	L-Glutamine	Treg	Slc38a1	1.68453	0.0139594
CD8T	HMDB0000641	L-Glutamine	Cytotoxic_T	Slc38a1	1.35211	0.0139594
Treg	HMDB0000517	L-Arginine	Treg	Slc7a1	0.451449	0.0139594
NMSC	HMDB0000169	D-Mannose	Platelets	Slc2a3	0.422176	0.0139594
NK	HMDB0000112	gamma-Aminobutyric acid	NMSC	Gabbr1	0.369529	0.0139594
Cytotoxic_T	HMDB0000112	gamma-Aminobutyric acid	ILC2s	Gabbr1	0.353179	0.0139594
Pericytes	HMDB0000169	D-Mannose	Basophils	Slc2a3	0.347784	0.0139594
Treg	HMDB0000187	L-Serine	Neutrophils	Slc3a2	0.325017	0.0139594
ILC2s	HMDB0000187	L-Serine	Pdgfra_APC	Slc3a2	0.308937	0.0139594
EC	HMDB0000169	D-Mannose	Neutrophils	Slc2a3	0.281621	0.0139594
Cytotoxic_T	HMDB0000187	L-Serine	Platelets	Slc3a2	0.268451	0.0139594
Treg	HMDB0000187	L-Serine	Macrophages	Slc1a5	0.222828	0.0139594
Neutrophils	HMDB0000517	L-Arginine	MSC	Slc7a2	0.1602	0.0139594
Cytotoxic_T	HMDB0000641	L-Glutamine	Cytotoxic_T	Slc38a1	1.54174	0.0171345
Cytotoxic_T	HMDB0000641	L-Glutamine	NK	Slc38a1	1.49491	0.0171345
NK	HMDB0000641	L-Glutamine	VSM	Slc38a2	1.25591	0.0171345
Pericytes	HMDB0000112	gamma-Aminobutyric acid	Cytotoxic_T	Slc6a6	1.01453	0.0171345
CD8T	HMDB0000112	gamma-Aminobutyric acid	MSC	Slc6a8	0.309363	0.0171345
Treg	HMDB0000187	L-Serine	Bcells	Slc1a5	0.216806	0.0171345
CD4T	HMDB0000641	L-Glutamine	Cytotoxic_T	Slc3a2	1.26915	0.0202319
Pericytes	HMDB0000112	gamma-Aminobutyric acid	Platelets	Slc6a6	1.14669	0.0202319
Treg	HMDB0000112	gamma-Aminobutyric acid	Basophils	Gabbr1	0.387561	0.0202319
Neutrophils	HMDB0001220	Prostaglandin E2	EC	Ptger4	0.347289	0.0202319
NK	HMDB0000112	gamma-Aminobutyric acid	ILC2s	Gabbr1	0.336595	0.0202319
ILC2s	HMDB0000187	L-Serine	EC	Slc1a5	0.209401	0.0202319
Basophils	HMDB0000641	L-Glutamine	Basophils	Slc38a1	1.88308	0.0232079
Basophils	HMDB0000641	L-Glutamine	Platelets	Slc3a2	1.7962	0.0232079
Treg	HMDB0000641	L-Glutamine	Bcells	Slc38a1	1.51437	0.0232079
Macrophages	HMDB0000641	L-Glutamine	Erythroid-like	Slc38a1	1.47739	0.0232079
CD8T	HMDB0000641	L-Glutamine	VSM	Slc3a2	1.18858	0.0232079
Platelets	HMDB0001220	Prostaglandin E2	Macrophages	Ptger4	0.418124	0.0232079
Treg	HMDB0000187	L-Serine	CD4T	Slc3a2	0.310463	0.0232079
Treg	HMDB0000187	L-Serine	Bcells	Slc3a2	0.309125	0.0232079
MSC	HMDB0000169	D-Mannose	Neutrophils	Slc2a3	0.30795	0.0232079
ILC2s	HMDB0000641	L-Glutamine	Lymph_EC	Slc38a2	1.57245	0.0261958
Pdgfra_APC	HMDB0000641	L-Glutamine	Erythroid-like	Slc3a2	1.42378	0.0261958
Erythroid-like	HMDB0000112	gamma-Aminobutyric acid	Macrophages	Slc6a6	0.891841	0.0261958
ILC2s	HMDB0000641	L-Glutamine	Basophils	Slc3a2	1.6526	0.0291341
Macrophages	HMDB0000641	L-Glutamine	Treg	Slc1a5	1.30199	0.0291341
CD8T	HMDB0000641	L-Glutamine	CD8T	Slc3a2	1.19245	0.0291341
ILC2s	HMDB0000187	L-Serine	Neutrophils	Slc3a2	0.285336	0.0291341
Erythroid-like	HMDB0000273	Thymidine	Lymph_EC	Slc29a1	0.232461	0.0291341
Cytotoxic_T	HMDB0000641	L-Glutamine	EC	Slc3a2	1.48023	0.0319163
Cytotoxic_T	HMDB0000641	L-Glutamine	EC	Slc38a2	1.44003	0.0319163
Lymph_EC	HMDB0000112	gamma-Aminobutyric acid	Basophils	Slc6a6	1.18394	0.0319163
ILC2s	HMDB0000112	gamma-Aminobutyric acid	Macrophages	Slc6a6	0.958589	0.0319163
Pericytes	HMDB0000169	D-Mannose	Platelets	Slc2a3	0.343713	0.0319163
NMSC	HMDB0000187	L-Serine	Treg	Slc1a5	0.254305	0.0319163
Treg	HMDB0000187	L-Serine	CD8T	Slc1a5	0.211947	0.0319163
Treg	HMDB0000187	L-Serine	Pericytes	Slc1a5	0.201926	0.0319163
MSC	HMDB0000641	L-Glutamine	Pericytes	Slc1a5	1.56417	0.0346802
VSM	HMDB0000641	L-Glutamine	NK	Slc38a2	1.10101	0.0346802
Cytotoxic_T	HMDB0000187	L-Serine	Erythroid-like	Slc3a2	0.237226	0.0346802
Macrophages	HMDB0000641	L-Glutamine	MSC	Slc38a2	1.33531	0.0374202
ILC2s	HMDB0000112	gamma-Aminobutyric acid	NMSC	Gabbr1	0.359577	0.0374202
Basophils	HMDB0000641	L-Glutamine	Neutrophils	Slc38a2	1.61941	0.0401571
Pdgfra_APC	HMDB0000641	L-Glutamine	NMSC	Slc3a2	1.48282	0.0401571
Cytotoxic_T	HMDB0000187	L-Serine	NMSC	Slc3a2	0.246782	0.0401571
ILC2s	HMDB0000187	L-Serine	Macrophages	Slc1a5	0.195623	0.0401571
ILC2s	HMDB0000641	L-Glutamine	Treg	Slc3a2	1.52356	0.042843
Cytotoxic_T	HMDB0000641	L-Glutamine	Pericytes	Slc38a2	1.43298	0.042843
CD4T	HMDB0000112	gamma-Aminobutyric acid	Basophils	Gabbr1	0.325581	0.042843
ILC2s	HMDB0000187	L-Serine	Bcells	Slc3a2	0.271383	0.042843
Pericytes	HMDB0000273	Thymidine	Pericytes	Slc29a1	0.225408	0.042843
NMSC	HMDB0000517	L-Arginine	Treg	Slc7a1	0.454676	0.0454592
NMSC	HMDB0000187	L-Serine	Cytotoxic_T	Slc1a5	0.229343	0.0454592
Basophils	HMDB0001220	Prostaglandin E2	Macrophages	Ptger4	0.391993	0.0481289

## Sheet: Cold2
Sender	Metabolite	Metabolite_Name	Receiver	Sensor	Commu_Score	permutation_test_fdr
Adipocytes	HMDB0000641	L-Glutamine	MSC	Slc3a2	21.3956	0
Adipocytes	HMDB0000641	L-Glutamine	Adipocytes	Slc1a5	18.9448	0
Adipocytes	HMDB0000112	gamma-Aminobutyric acid	EC	Slc6a6	16.802	0
Adipocytes	HMDB0000641	L-Glutamine	Cytotoxic_T	Slc3a2	16.5477	0
Adipocytes	HMDB0000641	L-Glutamine	NK	Slc3a2	16.4724	0
Adipocytes	HMDB0000641	L-Glutamine	ILC2s	Slc38a1	15.5111	0
Adipocytes	HMDB0000641	L-Glutamine	Pdgfra_APC	Slc1a5	15.222	0
Adipocytes	HMDB0000641	L-Glutamine	VSM	Slc1a5	13.6697	0
Adipocytes	HMDB0000641	L-Glutamine	Basophils	Slc3a2	13.484	0
Adipocytes	HMDB0000641	L-Glutamine	Lymph_EC	Slc38a2	13.4143	0
Adipocytes	HMDB0000641	L-Glutamine	Macrophages	Slc38a1	13.151	0
Adipocytes	HMDB0000641	L-Glutamine	Treg	Slc3a2	13.0901	0
Adipocytes	HMDB0000641	L-Glutamine	Bcells	Slc38a1	13.082	0
Adipocytes	HMDB0000641	L-Glutamine	Macrophages	Slc3a2	12.551	0
Adipocytes	HMDB0000641	L-Glutamine	EC	Slc3a2	11.8395	0
Adipocytes	HMDB0000641	L-Glutamine	ILC2s	Slc3a2	11.4539	0
EC	HMDB0000641	L-Glutamine	MSC	Slc3a2	10.9261	0
Adipocytes	HMDB0000641	L-Glutamine	EC	Slc38a2	10.6029	0
Adipocytes	HMDB0000641	L-Glutamine	ILC2s	Slc38a2	10.5418	0
Adipocytes	HMDB0000641	L-Glutamine	Platelets	Slc38a1	10.5094	0
Adipocytes	HMDB0000641	L-Glutamine	CD8T	Slc3a2	10.3559	0
Adipocytes	HMDB0000641	L-Glutamine	Pdgfra_APC	Slc38a2	10.2177	0
Pdgfra_APC	HMDB0000112	gamma-Aminobutyric acid	EC	Slc6a6	10.166	0
Adipocytes	HMDB0000641	L-Glutamine	Cytotoxic_T	Slc38a1	10.0104	0
Adipocytes	HMDB0000641	L-Glutamine	Lymph_EC	Slc3a2	9.91045	0
EC	HMDB0000112	gamma-Aminobutyric acid	EC	Slc6a6	9.7466	0
EC	HMDB0000641	L-Glutamine	Adipocytes	Slc1a5	9.68294	0
Adipocytes	HMDB0000641	L-Glutamine	Cytotoxic_T	Slc38a2	9.40121	0
Adipocytes	HMDB0000641	L-Glutamine	NK	Slc38a2	9.26875	0
Adipocytes	HMDB0000641	L-Glutamine	Basophils	Slc7a5	9.24479	0
Adipocytes	HMDB0000641	L-Glutamine	Treg	Slc38a1	9.1215	0
Adipocytes	HMDB0000641	L-Glutamine	NK	Slc38a1	8.97459	0
Adipocytes	HMDB0000641	L-Glutamine	MSC	Slc1a5	8.87356	0
Adipocytes	HMDB0000641	L-Glutamine	MSC	Slc38a2	8.80501	0
Adipocytes	HMDB0000641	L-Glutamine	Bcells	Slc38a2	8.73686	0
Adipocytes	HMDB0000641	L-Glutamine	VSM	Slc38a2	8.73343	0
Adipocytes	HMDB0000641	L-Glutamine	CD8T	Slc38a2	8.65711	0
Adipocytes	HMDB0000641	L-Glutamine	Pericytes	Slc38a2	8.6445	0
Adipocytes	HMDB0000641	L-Glutamine	Basophils	Slc38a2	8.57017	0
EC	HMDB0000641	L-Glutamine	Cytotoxic_T	Slc3a2	8.44437	0
EC	HMDB0000641	L-Glutamine	NK	Slc3a2	8.4088	0
Adipocytes	HMDB0000641	L-Glutamine	Treg	Slc38a2	8.38962	0
Adipocytes	HMDB0000641	L-Glutamine	NMSC	Slc38a2	8.34876	0
MSC	HMDB0000641	L-Glutamine	MSC	Slc3a2	8.31425	0
Adipocytes	HMDB0000067	Cholesterol	EC	Cd36	8.20587	0
Adipocytes	HMDB0000641	L-Glutamine	CD4T	Slc38a2	8.1545	0
Adipocytes	HMDB0000641	L-Glutamine	VSM	Slc3a2	8.00109	0
Pdgfra_APC	HMDB0000641	L-Glutamine	MSC	Slc3a2	7.96568	0
EC	HMDB0000641	L-Glutamine	ILC2s	Slc38a1	7.91709	0
EC	HMDB0000641	L-Glutamine	Pdgfra_APC	Slc1a5	7.78017	0
Adipocytes	HMDB0000112	gamma-Aminobutyric acid	Macrophages	Slc6a6	7.47708	0
MSC	HMDB0000641	L-Glutamine	Adipocytes	Slc1a5	7.40227	0
EC	HMDB0000067	Cholesterol	EC	Cd36	7.37027	0
Adipocytes	HMDB0000641	L-Glutamine	NMSC	Slc1a5	7.31112	0
Adipocytes	HMDB0000641	L-Glutamine	Platelets	Slc38a2	7.24269	0
Adipocytes	HMDB0000112	gamma-Aminobutyric acid	Neutrophils	Slc6a6	7.12289	0
Basophils	HMDB0000641	L-Glutamine	MSC	Slc3a2	7.101	0
Pdgfra_APC	HMDB0000641	L-Glutamine	Adipocytes	Slc1a5	7.09176	0
EC	HMDB0000641	L-Glutamine	VSM	Slc1a5	6.98673	0
Adipocytes	HMDB0000641	L-Glutamine	Macrophages	Slc1a5	6.97309	0
Adipocytes	HMDB0000641	L-Glutamine	Cytotoxic_T	Slc1a5	6.97216	0
Adipocytes	HMDB0000067	Cholesterol	Adipocytes	Cd36	6.90137	0
Adipocytes	HMDB0000641	L-Glutamine	Macrophages	Slc38a2	6.89887	0
EC	HMDB0000641	L-Glutamine	Basophils	Slc3a2	6.88615	0
EC	HMDB0000641	L-Glutamine	Lymph_EC	Slc38a2	6.84575	0
Adipocytes	HMDB0000641	L-Glutamine	Bcells	Slc3a2	6.7604	0
Adipocytes	HMDB0000067	Cholesterol	ILC2s	Rora	6.75224	0
EC	HMDB0000641	L-Glutamine	Macrophages	Slc38a1	6.71009	0
EC	HMDB0000641	L-Glutamine	Treg	Slc3a2	6.68058	0
EC	HMDB0000641	L-Glutamine	Bcells	Slc38a1	6.67681	0
Adipocytes	HMDB0000641	L-Glutamine	ILC2s	Slc1a5	6.63788	0
Pericytes	HMDB0000112	gamma-Aminobutyric acid	EC	Slc6a6	6.55545	0
MSC	HMDB0000641	L-Glutamine	Cytotoxic_T	Slc3a2	6.42942	0
MSC	HMDB0000214	Ornithine	MSC	Slc7a2	6.41268	0
EC	HMDB0000641	L-Glutamine	Macrophages	Slc3a2	6.40453	0
Adipocytes	HMDB0000641	L-Glutamine	Erythroid-like	Slc38a1	6.4023	0
MSC	HMDB0000641	L-Glutamine	NK	Slc3a2	6.39777	0
Adipocytes	HMDB0000641	L-Glutamine	Neutrophils	Slc3a2	6.37625	0
Adipocytes	HMDB0000641	L-Glutamine	CD8T	Slc38a1	6.37621	0
Adipocytes	HMDB0000641	L-Glutamine	Erythroid-like	Slc38a2	6.31371	0
Adipocytes	HMDB0000641	L-Glutamine	CD4T	Slc3a2	6.26435	0
Basophils	HMDB0000641	L-Glutamine	Adipocytes	Slc1a5	6.25032	0
Adipocytes	HMDB0000067	Cholesterol	Treg	Rora	6.24391	0
EC	HMDB0000067	Cholesterol	Adipocytes	Cd36	6.19861	0
Adipocytes	HMDB0000641	L-Glutamine	Pdgfra_APC	Slc3a2	6.17386	0
Pdgfra_APC	HMDB0000641	L-Glutamine	Cytotoxic_T	Slc3a2	6.15859	0
Adipocytes	HMDB0000641	L-Glutamine	Treg	Slc1a5	6.15491	0
Pdgfra_APC	HMDB0000641	L-Glutamine	NK	Slc3a2	6.13249	0
EC	HMDB0000067	Cholesterol	ILC2s	Rora	6.06466	0
EC	HMDB0000641	L-Glutamine	EC	Slc3a2	6.04235	0
MSC	HMDB0000641	L-Glutamine	ILC2s	Slc38a1	6.0277	0
MSC	HMDB0000641	L-Glutamine	Pdgfra_APC	Slc1a5	5.94767	0
EC	HMDB0000641	L-Glutamine	ILC2s	Slc3a2	5.84567	0
Pdgfra_APC	HMDB0000641	L-Glutamine	ILC2s	Slc38a1	5.77727	0
Pdgfra_APC	HMDB0000641	L-Glutamine	Pdgfra_APC	Slc1a5	5.69818	0
Platelets	HMDB0000112	gamma-Aminobutyric acid	EC	Slc6a6	5.64125	0
EC	HMDB0000067	Cholesterol	Treg	Rora	5.60809	0
Basophils	HMDB0000112	gamma-Aminobutyric acid	EC	Slc6a6	5.54682	0
Basophils	HMDB0000641	L-Glutamine	Cytotoxic_T	Slc3a2	5.49085	0
Basophils	HMDB0000641	L-Glutamine	NK	Slc3a2	5.4617	0
EC	HMDB0000641	L-Glutamine	EC	Slc38a2	5.41175	0
VSM	HMDB0000112	gamma-Aminobutyric acid	EC	Slc6a6	5.38954	0
EC	HMDB0000641	L-Glutamine	ILC2s	Slc38a2	5.38148	0
EC	HMDB0000641	L-Glutamine	Platelets	Slc38a1	5.3629	0
MSC	HMDB0000641	L-Glutamine	VSM	Slc1a5	5.34112	0
Adipocytes	HMDB0000641	L-Glutamine	Platelets	Slc3a2	5.29533	0
EC	HMDB0000641	L-Glutamine	CD8T	Slc3a2	5.28621	0
MSC	HMDB0000641	L-Glutamine	Basophils	Slc3a2	5.23464	0
EC	HMDB0000641	L-Glutamine	Pdgfra_APC	Slc38a2	5.21451	0
MSC	HMDB0000641	L-Glutamine	Lymph_EC	Slc38a2	5.20596	0
Erythroid-like	HMDB0003178	Heme	Pdgfra_APC	Lrp1	5.18817	0
Basophils	HMDB0000641	L-Glutamine	ILC2s	Slc38a1	5.14978	0
Macrophages	HMDB0000112	gamma-Aminobutyric acid	EC	Slc6a6	5.12536	0
Pdgfra_APC	HMDB0000641	L-Glutamine	VSM	Slc1a5	5.11707	0
MSC	HMDB0000641	L-Glutamine	Macrophages	Slc38a1	5.11116	0
EC	HMDB0000641	L-Glutamine	Cytotoxic_T	Slc38a1	5.10946	0
MSC	HMDB0000641	L-Glutamine	Treg	Slc3a2	5.08329	0
MSC	HMDB0000641	L-Glutamine	Bcells	Slc38a1	5.08064	0
Adipocytes	HMDB0000641	L-Glutamine	CD8T	Slc1a5	5.06017	0
EC	HMDB0000641	L-Glutamine	Lymph_EC	Slc3a2	5.05641	0
Basophils	HMDB0000641	L-Glutamine	Pdgfra_APC	Slc1a5	5.02209	0
Pdgfra_APC	HMDB0000641	L-Glutamine	Basophils	Slc3a2	5.02116	0
Pdgfra_APC	HMDB0000641	L-Glutamine	Lymph_EC	Slc38a2	4.99292	0
Adipocytes	HMDB0000641	L-Glutamine	Basophils	Slc38a1	4.94018	0
Macrophages	HMDB0000067	Cholesterol	EC	Cd36	4.93124	0
Adipocytes	HMDB0000641	L-Glutamine	Erythroid-like	Slc3a2	4.9284	0
Pdgfra_APC	HMDB0000641	L-Glutamine	Macrophages	Slc38a1	4.89447	0
MSC	HMDB0000641	L-Glutamine	Macrophages	Slc3a2	4.87299	0
Pdgfra_APC	HMDB0000641	L-Glutamine	Treg	Slc3a2	4.87155	0
Pdgfra_APC	HMDB0000641	L-Glutamine	Bcells	Slc38a1	4.86921	0
Adipocytes	HMDB0000641	L-Glutamine	Neutrophils	Slc38a2	4.80221	0
EC	HMDB0000641	L-Glutamine	Cytotoxic_T	Slc38a2	4.79858	0
Adipocytes	HMDB0000641	L-Glutamine	CD4T	Slc38a1	4.74826	0
EC	HMDB0000641	L-Glutamine	NK	Slc38a2	4.73094	0
EC	HMDB0000641	L-Glutamine	Basophils	Slc7a5	4.72512	0
Lymph_EC	HMDB0000112	gamma-Aminobutyric acid	EC	Slc6a6	4.7016	0
Pdgfra_APC	HMDB0000641	L-Glutamine	Macrophages	Slc3a2	4.67253	0
EC	HMDB0000641	L-Glutamine	Treg	Slc38a1	4.65554	0
MSC	HMDB0000641	L-Glutamine	EC	Slc3a2	4.59834	0
EC	HMDB0000641	L-Glutamine	NK	Slc38a1	4.58097	0
EC	HMDB0000641	L-Glutamine	MSC	Slc1a5	4.53538	0
Pdgfra_APC	HMDB0000112	gamma-Aminobutyric acid	Macrophages	Slc6a6	4.52399	0
Basophils	HMDB0000641	L-Glutamine	VSM	Slc1a5	4.50992	0
EC	HMDB0000641	L-Glutamine	MSC	Slc38a2	4.49446	0
Basophils	HMDB0000641	L-Glutamine	Basophils	Slc3a2	4.47351	0
EC	HMDB0000641	L-Glutamine	Bcells	Slc38a2	4.45919	0
EC	HMDB0000641	L-Glutamine	VSM	Slc38a2	4.45748	0
MSC	HMDB0000641	L-Glutamine	ILC2s	Slc3a2	4.45293	0
Basophils	HMDB0000641	L-Glutamine	Lymph_EC	Slc38a2	4.44582	0
EC	HMDB0000641	L-Glutamine	CD8T	Slc38a2	4.41863	0
EC	HMDB0000641	L-Glutamine	Pericytes	Slc38a2	4.41364	0
Pdgfra_APC	HMDB0000641	L-Glutamine	EC	Slc3a2	4.40595	0
EC	HMDB0000641	L-Glutamine	Basophils	Slc38a2	4.37396	0
Basophils	HMDB0000641	L-Glutamine	Macrophages	Slc38a1	4.36166	0
Basophils	HMDB0000641	L-Glutamine	Treg	Slc3a2	4.34509	0
Basophils	HMDB0000641	L-Glutamine	Bcells	Slc38a1	4.33836	0
EC	HMDB0000112	gamma-Aminobutyric acid	Macrophages	Slc6a6	4.33734	0
Pdgfra_APC	HMDB0000112	gamma-Aminobutyric acid	Neutrophils	Slc6a6	4.30969	0
EC	HMDB0000641	L-Glutamine	Treg	Slc38a2	4.2824	0
Pdgfra_APC	HMDB0000641	L-Glutamine	ILC2s	Slc3a2	4.26654	0
EC	HMDB0000641	L-Glutamine	NMSC	Slc38a2	4.26241	0
Adipocytes	HMDB0000641	L-Glutamine	NMSC	Slc3a2	4.19596	0
Adipocytes	HMDB0000112	gamma-Aminobutyric acid	VSM	Slc6a6	4.18076	0
EC	HMDB0000641	L-Glutamine	CD4T	Slc38a2	4.16251	0
Basophils	HMDB0000641	L-Glutamine	Macrophages	Slc3a2	4.1619	0
Macrophages	HMDB0000067	Cholesterol	Adipocytes	Cd36	4.14731	0
EC	HMDB0000112	gamma-Aminobutyric acid	Neutrophils	Slc6a6	4.13188	0
MSC	HMDB0000641	L-Glutamine	EC	Slc38a2	4.11875	0
MSC	HMDB0000641	L-Glutamine	ILC2s	Slc38a2	4.0946	0
MSC	HMDB0000641	L-Glutamine	Platelets	Slc38a1	4.08681	0
EC	HMDB0000641	L-Glutamine	VSM	Slc3a2	4.08437	0
Macrophages	HMDB0000067	Cholesterol	ILC2s	Rora	4.05769	0
MSC	HMDB0000641	L-Glutamine	CD8T	Slc3a2	4.02214	0
Adipocytes	HMDB0000112	gamma-Aminobutyric acid	Basophils	Gabbr1	4.00639	0
Adipocytes	HMDB0000112	gamma-Aminobutyric acid	MSC	Slc6a8	3.99233	0
MSC	HMDB0000641	L-Glutamine	Pdgfra_APC	Slc38a2	3.96951	0
Pdgfra_APC	HMDB0000641	L-Glutamine	EC	Slc38a2	3.94613	0
Basophils	HMDB0000641	L-Glutamine	EC	Slc3a2	3.92784	0
Pdgfra_APC	HMDB0000641	L-Glutamine	ILC2s	Slc38a2	3.92437	0
Pericytes	HMDB0000067	Cholesterol	EC	Cd36	3.92066	0
Pdgfra_APC	HMDB0000641	L-Glutamine	Platelets	Slc38a1	3.90935	0
Adipocytes	HMDB0000067	Cholesterol	Pericytes	Cd36	3.90804	0
MSC	HMDB0000641	L-Glutamine	Cytotoxic_T	Slc38a1	3.89209	0
Pdgfra_APC	HMDB0000641	L-Glutamine	CD8T	Slc3a2	3.85562	0
MSC	HMDB0000641	L-Glutamine	Lymph_EC	Slc3a2	3.84815	0
Pdgfra_APC	HMDB0000641	L-Glutamine	Pdgfra_APC	Slc38a2	3.80302	0
Basophils	HMDB0000641	L-Glutamine	ILC2s	Slc3a2	3.79887	0
Macrophages	HMDB0000067	Cholesterol	Treg	Rora	3.75221	0
EC	HMDB0000641	L-Glutamine	NMSC	Slc1a5	3.7368	0
Pdgfra_APC	HMDB0000641	L-Glutamine	Cytotoxic_T	Slc38a1	3.72572	0
EC	HMDB0000641	L-Glutamine	Platelets	Slc38a2	3.69837	0
Pdgfra_APC	HMDB0000641	L-Glutamine	Lymph_EC	Slc3a2	3.68827	0
MSC	HMDB0000641	L-Glutamine	Cytotoxic_T	Slc38a2	3.65214	0
Adipocytes	HMDB0000067	Cholesterol	Lymph_EC	Abcg2	3.64263	0
MSC	HMDB0000641	L-Glutamine	Basophils	Slc7a5	3.61219	0
MSC	HMDB0000641	L-Glutamine	NK	Slc38a2	3.60051	0
Erythroid-like	HMDB0003178	Heme	Pericytes	Lrp1	3.58148	0
EC	HMDB0000641	L-Glutamine	Macrophages	Slc1a5	3.56403	0
EC	HMDB0000641	L-Glutamine	Cytotoxic_T	Slc1a5	3.56356	0
MSC	HMDB0000641	L-Glutamine	Treg	Slc38a1	3.53824	0
EC	HMDB0000641	L-Glutamine	Macrophages	Slc38a2	3.52052	0
Basophils	HMDB0000641	L-Glutamine	EC	Slc38a2	3.51654	0
EC	HMDB0000067	Cholesterol	Pericytes	Cd36	3.51009	0
Pdgfra_APC	HMDB0000641	L-Glutamine	Cytotoxic_T	Slc38a2	3.49928	0
Basophils	HMDB0000641	L-Glutamine	ILC2s	Slc38a2	3.49484	0
MSC	HMDB0000641	L-Glutamine	NK	Slc38a1	3.48726	0
Basophils	HMDB0000641	L-Glutamine	Platelets	Slc38a1	3.48649	0
MSC	HMDB0000641	L-Glutamine	MSC	Slc1a5	3.46714	0
Pdgfra_APC	HMDB0000641	L-Glutamine	Basophils	Slc7a5	3.46067	0
EC	HMDB0000641	L-Glutamine	Bcells	Slc3a2	3.45041	0
Pdgfra_APC	HMDB0000641	L-Glutamine	NK	Slc38a2	3.45002	0
Basophils	HMDB0000641	L-Glutamine	CD8T	Slc3a2	3.43499	0
MSC	HMDB0000641	L-Glutamine	MSC	Slc38a2	3.42243	0
Pdgfra_APC	HMDB0000641	L-Glutamine	Treg	Slc38a1	3.39463	0
MSC	HMDB0000641	L-Glutamine	Bcells	Slc38a2	3.39377	0
EC	HMDB0000641	L-Glutamine	ILC2s	Slc1a5	3.3927	0
MSC	HMDB0000641	L-Glutamine	VSM	Slc38a2	3.39248	0
Basophils	HMDB0000641	L-Glutamine	Pdgfra_APC	Slc38a2	3.38859	0
Neutrophils	HMDB0000214	Ornithine	MSC	Slc7a2	3.38486	0
MSC	HMDB0000641	L-Glutamine	CD8T	Slc38a2	3.36286	0
MSC	HMDB0000641	L-Glutamine	Pericytes	Slc38a2	3.35754	0
Pdgfra_APC	HMDB0000641	L-Glutamine	NK	Slc38a1	3.34066	0
MSC	HMDB0000641	L-Glutamine	Basophils	Slc38a2	3.32949	0
Basophils	HMDB0000641	L-Glutamine	Cytotoxic_T	Slc38a1	3.32309	0
Pdgfra_APC	HMDB0000641	L-Glutamine	MSC	Slc1a5	3.3217	0
Pericytes	HMDB0000517	L-Arginine	MSC	Slc7a2	3.31811	0
Pericytes	HMDB0000067	Cholesterol	Adipocytes	Cd36	3.29738	0
Basophils	HMDB0000641	L-Glutamine	Lymph_EC	Slc3a2	3.28053	0
Pdgfra_APC	HMDB0000641	L-Glutamine	MSC	Slc38a2	3.27843	0
EC	HMDB0000067	Cholesterol	Lymph_EC	Abcg2	3.2717	0
EC	HMDB0000641	L-Glutamine	Erythroid-like	Slc38a1	3.26922	0
MSC	HMDB0000641	L-Glutamine	Treg	Slc38a2	3.25888	0
EC	HMDB0000641	L-Glutamine	CD8T	Slc38a1	3.25471	0
EC	HMDB0000641	L-Glutamine	Neutrophils	Slc3a2	3.25294	0
Pdgfra_APC	HMDB0000641	L-Glutamine	Bcells	Slc38a2	3.25191	0
Pdgfra_APC	HMDB0000641	L-Glutamine	VSM	Slc38a2	3.25052	0
MSC	HMDB0000641	L-Glutamine	NMSC	Slc38a2	3.24277	0
Pericytes	HMDB0000067	Cholesterol	ILC2s	Rora	3.22613	0
Adipocytes	HMDB0000112	gamma-Aminobutyric acid	Basophils	Slc6a6	3.22395	0
EC	HMDB0000641	L-Glutamine	Erythroid-like	Slc38a2	3.2233	0
Pdgfra_APC	HMDB0000641	L-Glutamine	CD8T	Slc38a2	3.22255	0
Pdgfra_APC	HMDB0000641	L-Glutamine	Pericytes	Slc38a2	3.21834	0
EC	HMDB0000641	L-Glutamine	CD4T	Slc3a2	3.19717	0
Pdgfra_APC	HMDB0000641	L-Glutamine	Basophils	Slc38a2	3.18892	0
MSC	HMDB0000641	L-Glutamine	CD4T	Slc38a2	3.16767	0
EC	HMDB0000641	L-Glutamine	Pdgfra_APC	Slc3a2	3.15042	0
EC	HMDB0000641	L-Glutamine	Treg	Slc1a5	3.14585	0
Pdgfra_APC	HMDB0000517	L-Arginine	MSC	Slc7a2	3.13811	0
Pdgfra_APC	HMDB0000641	L-Glutamine	Treg	Slc38a2	3.12246	0
Basophils	HMDB0000641	L-Glutamine	Cytotoxic_T	Slc38a2	3.11855	0
MSC	HMDB0000641	L-Glutamine	VSM	Slc3a2	3.10884	0
Pdgfra_APC	HMDB0000641	L-Glutamine	NMSC	Slc38a2	3.10753	0
Basophils	HMDB0000641	L-Glutamine	NK	Slc38a2	3.07408	0
Pdgfra_APC	HMDB0000067	Cholesterol	EC	Cd36	3.05194	0
Basophils	HMDB0000641	L-Glutamine	Basophils	Slc7a5	3.05006	0
Pdgfra_APC	HMDB0000641	L-Glutamine	CD4T	Slc38a2	3.0355	0
Basophils	HMDB0000641	L-Glutamine	Treg	Slc38a1	3.02395	0
Pericytes	HMDB0000067	Cholesterol	Treg	Rora	2.98326	0
Pdgfra_APC	HMDB0000641	L-Glutamine	VSM	Slc3a2	2.97833	0
Basophils	HMDB0000641	L-Glutamine	NK	Slc38a1	2.97688	0
Basophils	HMDB0000641	L-Glutamine	MSC	Slc1a5	2.92758	0
Basophils	HMDB0000641	L-Glutamine	MSC	Slc38a2	2.92139	0
Pericytes	HMDB0000112	gamma-Aminobutyric acid	Macrophages	Slc6a6	2.91725	0
Adipocytes	HMDB0000641	L-Glutamine	Adipocytes	Slc38a2	2.90779	0
Basophils	HMDB0000641	L-Glutamine	Bcells	Slc38a2	2.8976	0
Basophils	HMDB0000641	L-Glutamine	VSM	Slc38a2	2.89691	0
NK	HMDB0000641	L-Glutamine	MSC	Slc3a2	2.88724	0
Adipocytes	HMDB0000067	Cholesterol	MSC	Ldlr	2.88582	0
Basophils	HMDB0000641	L-Glutamine	CD8T	Slc38a2	2.87139	0
Basophils	HMDB0000641	L-Glutamine	Pericytes	Slc38a2	2.86845	0
MSC	HMDB0000641	L-Glutamine	NMSC	Slc1a5	2.85665	0
Basophils	HMDB0000641	L-Glutamine	Basophils	Slc38a2	2.84295	0
MSC	HMDB0000641	L-Glutamine	Platelets	Slc38a2	2.81498	0
Macrophages	HMDB0000517	L-Arginine	MSC	Slc7a2	2.807	0
MSC	HMDB0000067	Cholesterol	EC	Cd36	2.79874	0
Basophils	HMDB0000641	L-Glutamine	Treg	Slc38a2	2.7822	0
Pericytes	HMDB0000112	gamma-Aminobutyric acid	Neutrophils	Slc6a6	2.77906	0
Basophils	HMDB0000641	L-Glutamine	NMSC	Slc38a2	2.77025	0
Pdgfra_APC	HMDB0000641	L-Glutamine	NMSC	Slc1a5	2.73682	0
MSC	HMDB0000641	L-Glutamine	Macrophages	Slc1a5	2.72458	0
MSC	HMDB0000641	L-Glutamine	Cytotoxic_T	Slc1a5	2.72422	0
Basophils	HMDB0000641	L-Glutamine	CD4T	Slc38a2	2.70429	0
EC	HMDB0000641	L-Glutamine	Platelets	Slc3a2	2.70324	0
Pdgfra_APC	HMDB0000641	L-Glutamine	Platelets	Slc38a2	2.6958	0
MSC	HMDB0000641	L-Glutamine	Macrophages	Slc38a2	2.67897	0
Bcells	HMDB0000112	gamma-Aminobutyric acid	EC	Slc6a6	2.66111	0
ILC2s	HMDB0000641	L-Glutamine	MSC	Slc3a2	2.65496	0
Basophils	HMDB0000641	L-Glutamine	VSM	Slc3a2	2.65372	0
MSC	HMDB0000641	L-Glutamine	Bcells	Slc3a2	2.62596	0
ILC2s	HMDB0000112	gamma-Aminobutyric acid	EC	Slc6a6	2.61086	0
Lymph_EC	HMDB0000517	L-Arginine	MSC	Slc7a2	2.61084	0
Pdgfra_APC	HMDB0000641	L-Glutamine	Macrophages	Slc1a5	2.61029	0
Pdgfra_APC	HMDB0000641	L-Glutamine	Cytotoxic_T	Slc1a5	2.60994	0
MSC	HMDB0000641	L-Glutamine	ILC2s	Slc1a5	2.5936	0
EC	HMDB0000067	Cholesterol	MSC	Ldlr	2.59196	0
EC	HMDB0000641	L-Glutamine	CD8T	Slc1a5	2.58631	0
VSM	HMDB0000517	L-Arginine	MSC	Slc7a2	2.5858	0
Pdgfra_APC	HMDB0000641	L-Glutamine	Macrophages	Slc38a2	2.56792	0
Pdgfra_APC	HMDB0000067	Cholesterol	Adipocytes	Cd36	2.56677	0
NK	HMDB0000641	L-Glutamine	Adipocytes	Slc1a5	2.56667	0
Pdgfra_APC	HMDB0000112	gamma-Aminobutyric acid	VSM	Slc6a6	2.52956	0
Macrophages	HMDB0000641	L-Glutamine	MSC	Slc3a2	2.52383	0
EC	HMDB0000641	L-Glutamine	Basophils	Slc38a1	2.52006	0
EC	HMDB0000641	L-Glutamine	Erythroid-like	Slc3a2	2.51673	0
Pdgfra_APC	HMDB0000641	L-Glutamine	Bcells	Slc3a2	2.5161	0
Pdgfra_APC	HMDB0000067	Cholesterol	ILC2s	Rora	2.5113	0
Platelets	HMDB0000112	gamma-Aminobutyric acid	Macrophages	Slc6a6	2.51042	0
MSC	HMDB0000641	L-Glutamine	Erythroid-like	Slc38a1	2.4856	0
Pdgfra_APC	HMDB0000641	L-Glutamine	ILC2s	Slc1a5	2.48481	0
MSC	HMDB0000641	L-Glutamine	Neutrophils	Slc3a2	2.47819	0
MSC	HMDB0000641	L-Glutamine	CD8T	Slc38a1	2.4772	0
Basophils	HMDB0000112	gamma-Aminobutyric acid	Macrophages	Slc6a6	2.4684	0
MSC	HMDB0000641	L-Glutamine	Erythroid-like	Slc38a2	2.45276	0
EC	HMDB0000641	L-Glutamine	Neutrophils	Slc38a2	2.45144	0
MSC	HMDB0000641	L-Glutamine	CD4T	Slc3a2	2.43382	0
Adipocytes	HMDB0000067	Cholesterol	Cytotoxic_T	Rora	2.42576	0
EC	HMDB0000112	gamma-Aminobutyric acid	VSM	Slc6a6	2.42519	0
Pdgfra_APC	HMDB0000112	gamma-Aminobutyric acid	Basophils	Gabbr1	2.42406	0
EC	HMDB0000641	L-Glutamine	CD4T	Slc38a1	2.42342	0
Pdgfra_APC	HMDB0000112	gamma-Aminobutyric acid	MSC	Slc6a8	2.41555	0
Adipocytes	HMDB0000168	L-Asparagine	Adipocytes	Slc1a5	2.41532	0
Basophils	HMDB0000641	L-Glutamine	NMSC	Slc1a5	2.4121	0
MSC	HMDB0000641	L-Glutamine	Treg	Slc1a5	2.40489	0
Basophils	HMDB0000641	L-Glutamine	Platelets	Slc38a2	2.40349	0
MSC	HMDB0000641	L-Glutamine	Pdgfra_APC	Slc3a2	2.39879	0
VSM	HMDB0000112	gamma-Aminobutyric acid	Macrophages	Slc6a6	2.39841	0
Platelets	HMDB0000112	gamma-Aminobutyric acid	Neutrophils	Slc6a6	2.3915	0
Pdgfra_APC	HMDB0000641	L-Glutamine	Erythroid-like	Slc38a1	2.38393	0
Pdgfra_APC	HMDB0000641	L-Glutamine	CD8T	Slc38a1	2.37321	0
Pdgfra_APC	HMDB0000641	L-Glutamine	Neutrophils	Slc3a2	2.37232	0
Adipocytes	HMDB0000067	Cholesterol	Pdgfra_APC	Rora	2.36086	0
MSC	HMDB0000067	Cholesterol	Adipocytes	Cd36	2.35382	0
Basophils	HMDB0000112	gamma-Aminobutyric acid	Neutrophils	Slc6a6	2.35147	0
Pdgfra_APC	HMDB0000641	L-Glutamine	Erythroid-like	Slc38a2	2.3504	0
Macrophages	HMDB0000067	Cholesterol	Pericytes	Cd36	2.3485	0
NK	HMDB0000112	gamma-Aminobutyric acid	EC	Slc6a6	2.34817	0
ILC2s	HMDB0000641	L-Glutamine	Adipocytes	Slc1a5	2.33506	0
Pdgfra_APC	HMDB0000641	L-Glutamine	CD4T	Slc3a2	2.3317	0
EC	HMDB0000112	gamma-Aminobutyric acid	Basophils	Gabbr1	2.32405	0
Pdgfra_APC	HMDB0000067	Cholesterol	Treg	Rora	2.32224	0
Cytotoxic_T	HMDB0000641	L-Glutamine	MSC	Slc3a2	2.32078	0
EC	HMDB0000112	gamma-Aminobutyric acid	MSC	Slc6a8	2.31589	0
Adipocytes	HMDB0000112	gamma-Aminobutyric acid	Treg	Slc6a6	2.30551	0
Pdgfra_APC	HMDB0000641	L-Glutamine	Treg	Slc1a5	2.30401	0
MSC	HMDB0000067	Cholesterol	ILC2s	Rora	2.30295	0
Basophils	HMDB0000641	L-Glutamine	Macrophages	Slc1a5	2.30057	0
Basophils	HMDB0000641	L-Glutamine	Cytotoxic_T	Slc1a5	2.30027	0
Pdgfra_APC	HMDB0000641	L-Glutamine	Pdgfra_APC	Slc3a2	2.29712	0
Basophils	HMDB0000641	L-Glutamine	Macrophages	Slc38a2	2.28767	0
VSM	HMDB0000112	gamma-Aminobutyric acid	Neutrophils	Slc6a6	2.28479	0
Macrophages	HMDB0000112	gamma-Aminobutyric acid	Macrophages	Slc6a6	2.28084	0
Adipocytes	HMDB0000067	Cholesterol	Macrophages	Ldlr	2.26594	0
Basophils	HMDB0000641	L-Glutamine	Bcells	Slc3a2	2.24205	0
Macrophages	HMDB0000641	L-Glutamine	Adipocytes	Slc1a5	2.24098	0
NK	HMDB0000641	L-Glutamine	Cytotoxic_T	Slc3a2	2.23157	0
NK	HMDB0000641	L-Glutamine	NK	Slc3a2	2.22126	0
Adipocytes	HMDB0000067	Cholesterol	Basophils	Ldlr	2.19864	0
Adipocytes	HMDB0000067	Cholesterol	EC	Abcg2	2.19296	0
Basophils	HMDB0000641	L-Glutamine	ILC2s	Slc1a5	2.18998	0
Macrophages	HMDB0000067	Cholesterol	Lymph_EC	Abcg2	2.189	0
EC	HMDB0000067	Cholesterol	Cytotoxic_T	Rora	2.17875	0
Macrophages	HMDB0000112	gamma-Aminobutyric acid	Neutrophils	Slc6a6	2.17279	0
EC	HMDB0000641	L-Glutamine	NMSC	Slc3a2	2.14205	0
Treg	HMDB0000112	gamma-Aminobutyric acid	EC	Slc6a6	2.13455	0
MSC	HMDB0000067	Cholesterol	Treg	Rora	2.12958	0
Basophils	HMDB0000641	L-Glutamine	Erythroid-like	Slc38a1	2.1247	0
EC	HMDB0000067	Cholesterol	Pdgfra_APC	Rora	2.12046	0
Basophils	HMDB0000641	L-Glutamine	CD8T	Slc38a1	2.11401	0
Basophils	HMDB0000641	L-Glutamine	Neutrophils	Slc3a2	2.11389	0
Basophils	HMDB0000641	L-Glutamine	Erythroid-like	Slc38a2	2.09387	0
Lymph_EC	HMDB0000112	gamma-Aminobutyric acid	Macrophages	Slc6a6	2.09227	0
NK	HMDB0000641	L-Glutamine	ILC2s	Slc38a1	2.09196	0
Bcells	HMDB0000169	D-Mannose	Neutrophils	Slc2a3	2.08997	0
VSM	HMDB0000641	L-Glutamine	MSC	Slc3a2	2.07994	0
Basophils	HMDB0000641	L-Glutamine	CD4T	Slc3a2	2.07801	0
NK	HMDB0000641	L-Glutamine	Pdgfra_APC	Slc1a5	2.0623	0
MSC	HMDB0000641	L-Glutamine	Platelets	Slc3a2	2.05731	0
ILC2s	HMDB0000641	L-Glutamine	Cytotoxic_T	Slc3a2	2.04908	0
Cytotoxic_T	HMDB0000641	L-Glutamine	Adipocytes	Slc1a5	2.04899	0
Basophils	HMDB0000641	L-Glutamine	Pdgfra_APC	Slc3a2	2.04747	0
ILC2s	HMDB0000641	L-Glutamine	NK	Slc3a2	2.04169	0
EC	HMDB0000067	Cholesterol	Macrophages	Ldlr	2.0352	0
Basophils	HMDB0000641	L-Glutamine	Treg	Slc1a5	2.03064	0
Lymph_EC	HMDB0000112	gamma-Aminobutyric acid	Neutrophils	Slc6a6	1.99315	0
Cytotoxic_T	HMDB0000112	gamma-Aminobutyric acid	EC	Slc6a6	1.98969	0
MSC	HMDB0000641	L-Glutamine	CD8T	Slc1a5	1.97715	0
EC	HMDB0000067	Cholesterol	Basophils	Ldlr	1.97475	0
Adipocytes	HMDB0000067	Cholesterol	Basophils	Rora	1.97293	0
Pdgfra_APC	HMDB0000641	L-Glutamine	Platelets	Slc3a2	1.97092	0
EC	HMDB0000067	Cholesterol	EC	Abcg2	1.96965	0
Treg	HMDB0000273	Thymidine	Pericytes	Slc29a1	1.96716	0
Erythroid-like	HMDB0003178	Heme	Macrophages	Lrp1	1.96287	0
Pdgfra_APC	HMDB0000112	gamma-Aminobutyric acid	Basophils	Slc6a6	1.95064	0
Macrophages	HMDB0000641	L-Glutamine	Cytotoxic_T	Slc3a2	1.95038	0
Macrophages	HMDB0000641	L-Glutamine	NK	Slc3a2	1.94309	0
Adipocytes	HMDB0000168	L-Asparagine	Pdgfra_APC	Slc1a5	1.94069	0
ILC2s	HMDB0000641	L-Glutamine	ILC2s	Slc38a1	1.92976	0
MSC	HMDB0000641	L-Glutamine	Basophils	Slc38a1	1.9186	0
MSC	HMDB0000641	L-Glutamine	Erythroid-like	Slc3a2	1.9136	0
Adipocytes	HMDB0000538	Adenosine triphosphate	VSM	P2rx1	1.9045	0
Pdgfra_APC	HMDB0000641	L-Glutamine	CD8T	Slc1a5	1.89421	0
ILC2s	HMDB0000641	L-Glutamine	Pdgfra_APC	Slc1a5	1.87621	0
EC	HMDB0000112	gamma-Aminobutyric acid	Basophils	Slc6a6	1.87017	0
Pericytes	HMDB0000067	Cholesterol	Pericytes	Cd36	1.86721	0
MSC	HMDB0000641	L-Glutamine	Neutrophils	Slc38a2	1.86582	0
NK	HMDB0000641	L-Glutamine	VSM	Slc1a5	1.85199	0
VSM	HMDB0000641	L-Glutamine	Adipocytes	Slc1a5	1.84758	0
MSC	HMDB0000641	L-Glutamine	CD4T	Slc38a1	1.84431	0
Pdgfra_APC	HMDB0000641	L-Glutamine	Basophils	Slc38a1	1.83985	0
Pdgfra_APC	HMDB0000641	L-Glutamine	Erythroid-like	Slc3a2	1.83543	0
Adipocytes	HMDB0001220	Prostaglandin E2	Pericytes	Ptger2	1.83385	0
Macrophages	HMDB0000641	L-Glutamine	ILC2s	Slc38a1	1.82927	0
NK	HMDB0000641	L-Glutamine	Basophils	Slc3a2	1.81913	0
NK	HMDB0000641	L-Glutamine	Lymph_EC	Slc38a2	1.80924	0
Macrophages	HMDB0000641	L-Glutamine	Pdgfra_APC	Slc1a5	1.80061	0
Cytotoxic_T	HMDB0000641	L-Glutamine	Cytotoxic_T	Slc3a2	1.79367	0
Pdgfra_APC	HMDB0000641	L-Glutamine	Neutrophils	Slc38a2	1.78772	0
Cytotoxic_T	HMDB0000641	L-Glutamine	NK	Slc3a2	1.78649	0
NK	HMDB0000641	L-Glutamine	Macrophages	Slc38a1	1.77318	0
EC	HMDB0000067	Cholesterol	Basophils	Rora	1.77203	0
Pdgfra_APC	HMDB0000641	L-Glutamine	CD4T	Slc38a1	1.767	0
NK	HMDB0000641	L-Glutamine	Treg	Slc3a2	1.76518	0
NK	HMDB0000641	L-Glutamine	Bcells	Slc38a1	1.76423	0
Adipocytes	HMDB0000168	L-Asparagine	VSM	Slc1a5	1.74278	0
Pericytes	HMDB0000067	Cholesterol	Lymph_EC	Abcg2	1.7404	0
Macrophages	HMDB0000067	Cholesterol	MSC	Ldlr	1.73421	0
Macrophages	HMDB0000097	Choline	NMSC	Slc44a1	1.72952	0
Treg	HMDB0000273	Thymidine	Pdgfra_APC	Slc29a1	1.72015	0
Treg	HMDB0000296	Uridine	Pericytes	Slc29a1	1.7132	0
NK	HMDB0000641	L-Glutamine	Macrophages	Slc3a2	1.6925	0
ILC2s	HMDB0000641	L-Glutamine	VSM	Slc1a5	1.68487	0
Cytotoxic_T	HMDB0000641	L-Glutamine	ILC2s	Slc38a1	1.68236	0
Basophils	HMDB0000641	L-Glutamine	CD8T	Slc1a5	1.66946	0
CD4T	HMDB0000641	L-Glutamine	MSC	Slc3a2	1.6509	0
Cytotoxic_T	HMDB0000641	L-Glutamine	Pdgfra_APC	Slc1a5	1.64635	0
Adipocytes	HMDB0001220	Prostaglandin E2	EC	Ptger4	1.64469	0
Pericytes	HMDB0000538	Adenosine triphosphate	VSM	P2rx1	1.63984	0
Adipocytes	HMDB0001220	Prostaglandin E2	Macrophages	Ptger4	1.63786	0
Pericytes	HMDB0000112	gamma-Aminobutyric acid	VSM	Slc6a6	1.63116	0
Pericytes	HMDB0000517	L-Arginine	Lymph_EC	Slc38a4	1.62613	0
Macrophages	HMDB0000641	L-Glutamine	VSM	Slc1a5	1.61698	0
VSM	HMDB0000641	L-Glutamine	Cytotoxic_T	Slc3a2	1.60771	0
Erythroid-like	HMDB0003178	Heme	NMSC	Nr1d1	1.60372	0
VSM	HMDB0000641	L-Glutamine	NK	Slc3a2	1.60076	0
NK	HMDB0000641	L-Glutamine	EC	Slc3a2	1.59686	0
Erythroid-like	HMDB0003178	Heme	NMSC	Lrp1	1.59386	0
Macrophages	HMDB0000641	L-Glutamine	Basophils	Slc3a2	1.59065	0
Macrophages	HMDB0000097	Choline	MSC	Slc44a1	1.58239	0
Macrophages	HMDB0000641	L-Glutamine	Lymph_EC	Slc38a2	1.58179	0
VSM	HMDB0001220	Prostaglandin E2	Pericytes	Ptger2	1.57649	0
Pericytes	HMDB0000112	gamma-Aminobutyric acid	Basophils	Gabbr1	1.56313	0
Pdgfra_APC	HMDB0000641	L-Glutamine	NMSC	Slc3a2	1.56165	0
Pericytes	HMDB0000112	gamma-Aminobutyric acid	MSC	Slc6a8	1.55764	0
Macrophages	HMDB0000641	L-Glutamine	Macrophages	Slc38a1	1.55175	0
ILC2s	HMDB0000050	Adenosine	Basophils	Adora2b	1.54637	0
NK	HMDB0000641	L-Glutamine	ILC2s	Slc3a2	1.54509	0
Lymph_EC	HMDB0000234	Testosterone	Pdgfra_APC	Ar	1.54468	0
Macrophages	HMDB0000641	L-Glutamine	Treg	Slc3a2	1.54394	0
Macrophages	HMDB0000641	L-Glutamine	Bcells	Slc38a1	1.54286	0
CD8T	HMDB0000641	L-Glutamine	MSC	Slc3a2	1.54015	0
Pdgfra_APC	HMDB0000517	L-Arginine	Lymph_EC	Slc38a4	1.53792	0
Pdgfra_APC	HMDB0001220	Prostaglandin E2	Pericytes	Ptger2	1.52834	0
ILC2s	HMDB0000169	D-Mannose	Neutrophils	Slc2a3	1.52003	0
Treg	HMDB0000296	Uridine	Pdgfra_APC	Slc29a1	1.49808	0
CD8T	HMDB0000112	gamma-Aminobutyric acid	EC	Slc6a6	1.49749	0
Erythroid-like	HMDB0003178	Heme	Pdgfra_APC	Nr1d1	1.4848	0
VSM	HMDB0000641	L-Glutamine	Pdgfra_APC	Slc1a5	1.48452	0
EC	HMDB0000641	L-Glutamine	Adipocytes	Slc38a2	1.48424	0
Macrophages	HMDB0000641	L-Glutamine	Macrophages	Slc3a2	1.47997	0
Adipocytes	HMDB0000067	Cholesterol	EC	Scarb1	1.47918	0
Cytotoxic_T	HMDB0000641	L-Glutamine	VSM	Slc1a5	1.47845	0
Erythroid-like	HMDB0003178	Heme	Pericytes	Nr1d1	1.46708	0
CD4T	HMDB0000641	L-Glutamine	Adipocytes	Slc1a5	1.46416	0
Macrophages	HMDB0000067	Cholesterol	Cytotoxic_T	Rora	1.45774	0
Pdgfra_APC	HMDB0000067	Cholesterol	Pericytes	Cd36	1.45348	0
Erythroid-like	HMDB0000112	gamma-Aminobutyric acid	EC	Slc6a6	1.45108	0
Treg	HMDB0000641	L-Glutamine	Adipocytes	Slc1a5	1.44814	0
Erythroid-like	HMDB0003178	Heme	EC	Nr1d1	1.43132	0
NK	HMDB0000641	L-Glutamine	EC	Slc38a2	1.42981	0
Bcells	HMDB0000169	D-Mannose	Platelets	Slc2a3	1.4279	0
Cytotoxic_T	HMDB0000641	L-Glutamine	Macrophages	Slc38a1	1.42557	0
NK	HMDB0000641	L-Glutamine	ILC2s	Slc38a2	1.42194	0
Macrophages	HMDB0000067	Cholesterol	Pdgfra_APC	Rora	1.41874	0
Cytotoxic_T	HMDB0000641	L-Glutamine	Bcells	Slc38a1	1.4185	0
VSM	HMDB0001220	Prostaglandin E2	EC	Ptger4	1.41388	0
VSM	HMDB0001220	Prostaglandin E2	Macrophages	Ptger4	1.40801	0
Platelets	HMDB0000112	gamma-Aminobutyric acid	VSM	Slc6a6	1.40368	0
NK	HMDB0000641	L-Glutamine	CD8T	Slc3a2	1.39684	0
Macrophages	HMDB0000641	L-Glutamine	EC	Slc3a2	1.39634	0
Pdgfra_APC	HMDB0000112	gamma-Aminobutyric acid	Treg	Slc6a6	1.39494	0
CD4T	HMDB0000169	D-Mannose	Neutrophils	Slc2a3	1.38882	0
Cytotoxic_T	HMDB0000187	L-Serine	MSC	Slc3a2	1.38567	0
Basophils	HMDB0000112	gamma-Aminobutyric acid	VSM	Slc6a6	1.38019	0
Pericytes	HMDB0000067	Cholesterol	MSC	Ldlr	1.37881	0
NK	HMDB0000641	L-Glutamine	Pdgfra_APC	Slc38a2	1.37778	0
Macrophages	HMDB0000517	L-Arginine	Lymph_EC	Slc38a4	1.37565	0
Pdgfra_APC	HMDB0001220	Prostaglandin E2	EC	Ptger4	1.37069	0
Neutrophils	HMDB0000112	gamma-Aminobutyric acid	EC	Slc6a6	1.36974	0
CD8T	HMDB0000641	L-Glutamine	Adipocytes	Slc1a5	1.36846	0
Pdgfra_APC	HMDB0001220	Prostaglandin E2	Macrophages	Ptger4	1.365	0
Bcells	HMDB0000169	D-Mannose	Basophils	Slc2a3	1.36238	0
Macrophages	HMDB0000067	Cholesterol	Macrophages	Ldlr	1.36169	0
Pdgfra_APC	HMDB0000067	Cholesterol	Lymph_EC	Abcg2	1.35477	0
NK	HMDB0000641	L-Glutamine	Cytotoxic_T	Slc38a1	1.34996	0
Platelets	HMDB0000112	gamma-Aminobutyric acid	Basophils	Gabbr1	1.34514	0
VSM	HMDB0000112	gamma-Aminobutyric acid	VSM	Slc6a6	1.34105	0
VSM	HMDB0000273	Thymidine	Pericytes	Slc29a1	1.34058	0
Platelets	HMDB0000112	gamma-Aminobutyric acid	MSC	Slc6a8	1.34042	0
ILC2s	HMDB0000296	Uridine	Pericytes	Slc29a1	1.3392	0
Neutrophils	HMDB0000097	Choline	NMSC	Slc44a1	1.33741	0
EC	HMDB0000112	gamma-Aminobutyric acid	Treg	Slc6a6	1.33739	0
VSM	HMDB0000641	L-Glutamine	VSM	Slc1a5	1.33313	0
MSC	HMDB0000067	Cholesterol	Pericytes	Cd36	1.3329	0
EC	HMDB0000067	Cholesterol	EC	Scarb1	1.32855	0
Adipocytes	HMDB0001999	Eicosapentaenoic acid	Adipocytes	Ffar4	1.32776	0
Adipocytes	HMDB0002183	Docosahexaenoic acid	Adipocytes	Ffar4	1.32776	0
Adipocytes	HMDB0000067	Cholesterol	Macrophages	Cd36	1.326	0
Basophils	HMDB0000112	gamma-Aminobutyric acid	Basophils	Gabbr1	1.32262	0
Macrophages	HMDB0000067	Cholesterol	Basophils	Ldlr	1.32125	0
Basophils	HMDB0000112	gamma-Aminobutyric acid	MSC	Slc6a8	1.31798	0
Macrophages	HMDB0000067	Cholesterol	EC	Abcg2	1.31784	0
VSM	HMDB0000641	L-Glutamine	Lymph_EC	Slc38a2	1.30327	0
Erythroid-like	HMDB0000169	D-Mannose	Neutrophils	Slc2a3	1.29548	0
VSM	HMDB0000112	gamma-Aminobutyric acid	Basophils	Gabbr1	1.28512	0
VSM	HMDB0000112	gamma-Aminobutyric acid	MSC	Slc6a8	1.28061	0
Lymph_EC	HMDB0000517	L-Arginine	Lymph_EC	Slc38a4	1.27951	0
VSM	HMDB0000641	L-Glutamine	Macrophages	Slc38a1	1.27767	0
Macrophages	HMDB0000112	gamma-Aminobutyric acid	VSM	Slc6a6	1.27531	0
VSM	HMDB0000641	L-Glutamine	Bcells	Slc38a1	1.27104	0
CD4T	HMDB0000641	L-Glutamine	NK	Slc3a2	1.27013	0
NK	HMDB0000641	L-Glutamine	Cytotoxic_T	Slc38a2	1.26797	0
CD8T	HMDB0000273	Thymidine	Pericytes	Slc29a1	1.26736	0
VSM	HMDB0000517	L-Arginine	Lymph_EC	Slc38a4	1.26724	0
Pericytes	HMDB0000112	gamma-Aminobutyric acid	Basophils	Slc6a6	1.25785	0
Erythroid-like	HMDB0003178	Heme	VSM	Nr1d2	1.25575	0
NMSC	HMDB0000214	Ornithine	MSC	Slc7a2	1.25562	0
Adipocytes	HMDB0003178	Heme	Pdgfra_APC	Lrp1	1.25453	0
Adipocytes	HMDB0000067	Cholesterol	Pericytes	Rora	1.25275	0
NK	HMDB0000641	L-Glutamine	Basophils	Slc7a5	1.2525	0
Lymph_EC	HMDB0000234	Testosterone	ILC2s	Ar	1.25058	0
NK	HMDB0000641	L-Glutamine	NK	Slc38a2	1.25012	0
CD8T	HMDB0000169	D-Mannose	Neutrophils	Slc2a3	1.24369	0
MSC	HMDB0000067	Cholesterol	Lymph_EC	Abcg2	1.24237	0
Neutrophils	HMDB0000097	Choline	MSC	Slc44a1	1.22363	0
Macrophages	HMDB0000112	gamma-Aminobutyric acid	Basophils	Gabbr1	1.22213	0
Macrophages	HMDB0000112	gamma-Aminobutyric acid	MSC	Slc6a8	1.21784	0
NK	HMDB0000169	D-Mannose	Neutrophils	Slc2a3	1.21567	0
ILC2s	HMDB0000050	Adenosine	Pericytes	Slc29a1	1.21457	0
Platelets	HMDB0000169	D-Mannose	Neutrophils	Slc2a3	1.20757	0
CD4T	HMDB0000112	gamma-Aminobutyric acid	EC	Slc6a6	1.20641	0
NK	HMDB0000641	L-Glutamine	MSC	Slc1a5	1.2022	0
Erythroid-like	HMDB0003178	Heme	VSM	Nr1d1	1.19319	0
EC	HMDB0000067	Cholesterol	Macrophages	Cd36	1.19097	0
Macrophages	HMDB0000067	Cholesterol	Basophils	Rora	1.18561	0
Bcells	HMDB0000112	gamma-Aminobutyric acid	Macrophages	Slc6a6	1.18422	0
NK	HMDB0000641	L-Glutamine	Bcells	Slc38a2	1.17825	0
CD4T	HMDB0000641	L-Glutamine	Pdgfra_APC	Slc1a5	1.17644	0
VSM	HMDB0000273	Thymidine	Pdgfra_APC	Slc29a1	1.17225	0
ILC2s	HMDB0000296	Uridine	Pdgfra_APC	Slc29a1	1.17105	0
Lymph_EC	HMDB0000112	gamma-Aminobutyric acid	VSM	Slc6a6	1.16988	0
Adipocytes	HMDB0000067	Cholesterol	Cytotoxic_T	Abcb1b	1.16934	0
ILC2s	HMDB0000112	gamma-Aminobutyric acid	Macrophages	Slc6a6	1.16186	0
Pericytes	HMDB0000067	Cholesterol	Cytotoxic_T	Rora	1.159	0
Macrophages	HMDB0000273	Thymidine	Pericytes	Slc29a1	1.15663	0
NMSC	HMDB0001220	Prostaglandin E2	Pericytes	Ptger2	1.15451	0
ILC2s	HMDB0000641	L-Glutamine	Basophils	Slc7a5	1.13947	0
Adipocytes	HMDB0000168	L-Asparagine	MSC	Slc1a5	1.13131	0
EC	HMDB0001220	Prostaglandin E2	Pericytes	Ptger2	1.12887	0
Bcells	HMDB0000112	gamma-Aminobutyric acid	Neutrophils	Slc6a6	1.12812	0
Pericytes	HMDB0000067	Cholesterol	Pdgfra_APC	Rora	1.12799	0
EC	HMDB0000067	Cholesterol	Pericytes	Rora	1.12518	0
Lymph_EC	HMDB0000112	gamma-Aminobutyric acid	Basophils	Gabbr1	1.12108	0
Cytotoxic_T	HMDB0000296	Uridine	Pericytes	Slc29a1	1.12078	0
Lymph_EC	HMDB0000296	Uridine	Pericytes	Slc29a1	1.11982	0
Lymph_EC	HMDB0000112	gamma-Aminobutyric acid	MSC	Slc6a8	1.11715	0
CD8T	HMDB0000273	Thymidine	Pdgfra_APC	Slc29a1	1.10822	0
ILC2s	HMDB0000112	gamma-Aminobutyric acid	Neutrophils	Slc6a6	1.10682	0
VSM	HMDB0003178	Heme	Pdgfra_APC	Lrp1	1.10195	0
CD8T	HMDB0000641	L-Glutamine	Pdgfra_APC	Slc1a5	1.09955	0
Lymph_EC	HMDB0000169	D-Mannose	Neutrophils	Slc2a3	1.09832	0
Treg	HMDB0000273	Thymidine	Lymph_EC	Slc29a1	1.09777	0
Lymph_EC	HMDB0001220	Prostaglandin E2	Pericytes	Ptger2	1.09583	0
Macrophages	HMDB0000641	L-Glutamine	Basophils	Slc7a5	1.09356	0
Pericytes	HMDB0000067	Cholesterol	Macrophages	Ldlr	1.08264	0
NK	HMDB0000273	Thymidine	Pericytes	Slc29a1	1.08259	0
Platelets	HMDB0000112	gamma-Aminobutyric acid	Basophils	Slc6a6	1.08244	0
Treg	HMDB0000089	Cytidine	Pericytes	Slc29a1	1.07904	0
Pdgfra_APC	HMDB0000067	Cholesterol	MSC	Ldlr	1.0733	0
Cytotoxic_T	HMDB0000187	L-Serine	Cytotoxic_T	Slc3a2	1.06926	0
Cytotoxic_T	HMDB0000187	L-Serine	NK	Slc3a2	1.06749	0
ILC2s	HMDB0000050	Adenosine	Pdgfra_APC	Slc29a1	1.06206	0
CD4T	HMDB0000641	L-Glutamine	VSM	Slc1a5	1.05647	0
Lymph_EC	HMDB0000538	Adenosine triphosphate	VSM	P2rx1	1.05424	0
Pericytes	HMDB0000067	Cholesterol	Basophils	Ldlr	1.05048	0
EC	HMDB0000067	Cholesterol	Cytotoxic_T	Abcb1b	1.05026	0
Pdgfra_APC	HMDB0000273	Thymidine	Pericytes	Slc29a1	1.04858	0
Pericytes	HMDB0000067	Cholesterol	EC	Abcg2	1.04777	0
NK	HMDB0000112	gamma-Aminobutyric acid	Macrophages	Slc6a6	1.04496	0
ILC2s	HMDB0000169	D-Mannose	Platelets	Slc2a3	1.03851	0
Pericytes	HMDB0001220	Prostaglandin E2	Pericytes	Ptger2	1.03761	0
NMSC	HMDB0001220	Prostaglandin E2	EC	Ptger4	1.03542	0
VSM	HMDB0000112	gamma-Aminobutyric acid	Basophils	Slc6a6	1.03414	0
NMSC	HMDB0001220	Prostaglandin E2	Macrophages	Ptger4	1.03112	0
Cytotoxic_T	HMDB0000169	D-Mannose	Neutrophils	Slc2a3	1.02882	0
Cytotoxic_T	HMDB0000187	L-Serine	Adipocytes	Slc1a5	1.01934	0
EC	HMDB0001220	Prostaglandin E2	EC	Ptger4	1.01243	0
Macrophages	HMDB0000273	Thymidine	Pdgfra_APC	Slc29a1	1.0114	0
EC	HMDB0001220	Prostaglandin E2	Macrophages	Ptger4	1.00823	0
Neutrophils	HMDB0000517	L-Arginine	MSC	Slc7a2	1.00703	0
Cytotoxic_T	HMDB0000641	L-Glutamine	Basophils	Slc7a5	0.999876	0
NK	HMDB0000112	gamma-Aminobutyric acid	Neutrophils	Slc6a6	0.995463	0
ILC2s	HMDB0000169	D-Mannose	Basophils	Slc2a3	0.990854	0
MSC	HMDB0001220	Prostaglandin E2	Pericytes	Ptger2	0.988399	0
CD8T	HMDB0000641	L-Glutamine	VSM	Slc1a5	0.987412	0
MSC	HMDB0000067	Cholesterol	MSC	Ldlr	0.984254	0
Macrophages	HMDB0000112	gamma-Aminobutyric acid	Basophils	Slc6a6	0.983448	0
Bcells	HMDB0000296	Uridine	Pericytes	Slc29a1	0.983368	0
Lymph_EC	HMDB0001220	Prostaglandin E2	EC	Ptger4	0.982793	0
Cytotoxic_T	HMDB0000296	Uridine	Pdgfra_APC	Slc29a1	0.980051	0
Lymph_EC	HMDB0000296	Uridine	Pdgfra_APC	Slc29a1	0.979207	0
Lymph_EC	HMDB0001220	Prostaglandin E2	Macrophages	Ptger4	0.978715	0
Adipocytes	HMDB0000517	L-Arginine	MSC	Slc7a2	0.977966	0
Erythroid-like	HMDB0003178	Heme	Pdgfra_APC	Nr1d2	0.967898	0
Cytotoxic_T	HMDB0000273	Thymidine	Pericytes	Slc29a1	0.958709	0
Treg	HMDB0000296	Uridine	Lymph_EC	Slc29a1	0.95605	0
Neutrophils	HMDB0001178	Adenosine diphosphate ribose	Neutrophils	Trpm2	0.954224	0
Treg	HMDB0000112	gamma-Aminobutyric acid	Macrophages	Slc6a6	0.949898	0
CD4T	HMDB0000169	D-Mannose	Platelets	Slc2a3	0.948864	0
NK	HMDB0000273	Thymidine	Pdgfra_APC	Slc29a1	0.946655	0
Erythroid-like	HMDB0003178	Heme	NMSC	Nr1d2	0.944917	0
Treg	HMDB0000089	Cytidine	Pdgfra_APC	Slc29a1	0.943551	0
Pericytes	HMDB0000067	Cholesterol	Basophils	Rora	0.942641	0
NK	HMDB0000296	Uridine	Pericytes	Slc29a1	0.939025	0
Adipocytes	HMDB0000168	L-Asparagine	NMSC	Slc1a5	0.932111	0
Pericytes	HMDB0001220	Prostaglandin E2	EC	Ptger4	0.930583	0
Pericytes	HMDB0001220	Prostaglandin E2	Macrophages	Ptger4	0.926721	0
Pdgfra_APC	HMDB0000273	Thymidine	Pdgfra_APC	Slc29a1	0.916912	0
CD4T	HMDB0000169	D-Mannose	Basophils	Slc2a3	0.905322	0
Treg	HMDB0000112	gamma-Aminobutyric acid	Neutrophils	Slc6a6	0.904901	0
Pdgfra_APC	HMDB0000067	Cholesterol	Cytotoxic_T	Rora	0.902192	0
VSM	HMDB0000641	L-Glutamine	Basophils	Slc7a5	0.901592	0
NMSC	HMDB0000187	L-Serine	MSC	Slc3a2	0.89832	0
Erythroid-like	HMDB0003178	Heme	MSC	Lrp1	0.892333	0
Adipocytes	HMDB0000168	L-Asparagine	Macrophages	Slc1a5	0.889015	0
Adipocytes	HMDB0000168	L-Asparagine	Cytotoxic_T	Slc1a5	0.888897	0
Macrophages	HMDB0000067	Cholesterol	EC	Scarb1	0.888897	0
MSC	HMDB0001220	Prostaglandin E2	EC	Ptger4	0.886447	0
Cytotoxic_T	HMDB0000112	gamma-Aminobutyric acid	Macrophages	Slc6a6	0.885436	0
Erythroid-like	HMDB0000169	D-Mannose	Platelets	Slc2a3	0.885097	0
MSC	HMDB0001220	Prostaglandin E2	Macrophages	Ptger4	0.882768	0
ILC2s	HMDB0000273	Thymidine	Pericytes	Slc29a1	0.878396	0
Pdgfra_APC	HMDB0000067	Cholesterol	Pdgfra_APC	Rora	0.878055	0
Cytotoxic_T	HMDB0000187	L-Serine	Basophils	Slc3a2	0.874045	0
Pdgfra_APC	HMDB0000089	Cytidine	Pericytes	Slc29a1	0.871265	0
Adipocytes	HMDB0003178	Heme	Pericytes	Lrp1	0.86602	0
Pericytes	HMDB0000169	D-Mannose	Neutrophils	Slc2a3	0.863387	0
Bcells	HMDB0000296	Uridine	Pdgfra_APC	Slc29a1	0.859892	0
CD8T	HMDB0000169	D-Mannose	Platelets	Slc2a3	0.849713	0
Cytotoxic_T	HMDB0000187	L-Serine	Treg	Slc3a2	0.848996	0
Adipocytes	HMDB0000168	L-Asparagine	ILC2s	Slc1a5	0.846279	0
Erythroid-like	HMDB0000169	D-Mannose	Basophils	Slc2a3	0.84448	0
Pdgfra_APC	HMDB0000067	Cholesterol	Macrophages	Ldlr	0.842751	0
Cytotoxic_T	HMDB0000273	Thymidine	Pdgfra_APC	Slc29a1	0.838329	0
Treg	HMDB0000169	D-Mannose	Neutrophils	Slc2a3	0.834975	0
NK	HMDB0000169	D-Mannose	Platelets	Slc2a3	0.830567	0
MSC	HMDB0000067	Cholesterol	Cytotoxic_T	Rora	0.827343	0
Macrophages	HMDB0000097	Choline	NMSC	Slc44a2	0.826698	0
Platelets	HMDB0000169	D-Mannose	Platelets	Slc2a3	0.825031	0
NK	HMDB0000296	Uridine	Pdgfra_APC	Slc29a1	0.821117	0
Cytotoxic_T	HMDB0000187	L-Serine	Pdgfra_APC	Slc1a5	0.819032	0
Pdgfra_APC	HMDB0000067	Cholesterol	Basophils	Ldlr	0.81772	0
Pdgfra_APC	HMDB0000067	Cholesterol	EC	Abcg2	0.815608	0
Pericytes	HMDB0002183	Docosahexaenoic acid	Adipocytes	Ffar4	0.814789	0
Pericytes	HMDB0001999	Eicosapentaenoic acid	Adipocytes	Ffar4	0.814789	0
Cytotoxic_T	HMDB0000187	L-Serine	Macrophages	Slc3a2	0.813505	0
CD8T	HMDB0000169	D-Mannose	Basophils	Slc2a3	0.81072	0
MSC	HMDB0000067	Cholesterol	Pdgfra_APC	Rora	0.805208	0
Platelets	HMDB0000296	Uridine	Pericytes	Slc29a1	0.804245	0
Macrophages	HMDB0000067	Cholesterol	Macrophages	Cd36	0.796844	0
Treg	HMDB0000273	Thymidine	EC	Slc29a1	0.792747	0
NK	HMDB0000169	D-Mannose	Basophils	Slc2a3	0.792453	0
Platelets	HMDB0000169	D-Mannose	Basophils	Slc2a3	0.787171	0
Adipocytes	HMDB0000168	L-Asparagine	Treg	Slc1a5	0.784704	0
EC	HMDB0000517	L-Arginine	MSC	Slc7a2	0.784323	0
MSC	HMDB0000067	Cholesterol	Macrophages	Ldlr	0.772834	0
ILC2s	HMDB0000273	Thymidine	Pdgfra_APC	Slc29a1	0.7681	0
Cytotoxic_T	HMDB0000187	L-Serine	EC	Slc3a2	0.767351	0
Pdgfra_APC	HMDB0000089	Cytidine	Pdgfra_APC	Slc29a1	0.761865	0
VSM	HMDB0003178	Heme	Pericytes	Lrp1	0.760692	0
Macrophages	HMDB0000067	Cholesterol	Pericytes	Rora	0.752828	0
Lymph_EC	HMDB0000169	D-Mannose	Platelets	Slc2a3	0.750391	0
MSC	HMDB0000067	Cholesterol	Basophils	Ldlr	0.749879	0
VSM	HMDB0000273	Thymidine	Lymph_EC	Slc29a1	0.748109	0
MSC	HMDB0000067	Cholesterol	EC	Abcg2	0.747942	0
ILC2s	HMDB0000296	Uridine	Lymph_EC	Slc29a1	0.747341	0
Adipocytes	HMDB0000673	Linoleic acid	EC	Trpv4	0.74392	0
Cytotoxic_T	HMDB0000187	L-Serine	ILC2s	Slc3a2	0.743551	0
Treg	HMDB0001220	Prostaglandin E2	Pericytes	Ptger2	0.743073	0
EC	HMDB0000169	D-Mannose	Neutrophils	Slc2a3	0.741304	0
Cytotoxic_T	HMDB0001220	Prostaglandin E2	Pericytes	Ptger2	0.737491	0
Cytotoxic_T	HMDB0000187	L-Serine	VSM	Slc1a5	0.735505	0
Pdgfra_APC	HMDB0000067	Cholesterol	Basophils	Rora	0.733775	0
Macrophages	HMDB0000234	Testosterone	Pdgfra_APC	Ar	0.729686	0
Basophils	HMDB0001220	Prostaglandin E2	Pericytes	Ptger2	0.720245	0
CD8T	HMDB0000296	Uridine	Pericytes	Slc29a1	0.716544	0
Lymph_EC	HMDB0000169	D-Mannose	Basophils	Slc2a3	0.715956	0
CD4T	HMDB0000641	L-Glutamine	Basophils	Slc7a5	0.714488	0
Platelets	HMDB0001178	Adenosine diphosphate ribose	Neutrophils	Trpm2	0.712885	0
Cytotoxic_T	HMDB0001999	Eicosapentaenoic acid	Adipocytes	Ffar4	0.708863	0
Cytotoxic_T	HMDB0002183	Docosahexaenoic acid	Adipocytes	Ffar4	0.708863	0
CD8T	HMDB0000273	Thymidine	Lymph_EC	Slc29a1	0.707247	0
Pericytes	HMDB0000067	Cholesterol	EC	Scarb1	0.706732	0
Treg	HMDB0000641	L-Glutamine	Basophils	Slc7a5	0.706672	0
CD8T	HMDB0001220	Prostaglandin E2	Pericytes	Ptger2	0.706021	0
Platelets	HMDB0000296	Uridine	Pdgfra_APC	Slc29a1	0.70326	0
Cytotoxic_T	HMDB0000169	D-Mannose	Platelets	Slc2a3	0.702909	0
Macrophages	HMDB0000067	Cholesterol	Cytotoxic_T	Abcb1b	0.702701	0
NMSC	HMDB0000187	L-Serine	Cytotoxic_T	Slc3a2	0.693188	0
NMSC	HMDB0000187	L-Serine	NK	Slc3a2	0.692046	0
Treg	HMDB0000296	Uridine	EC	Slc29a1	0.690405	0
CD8T	HMDB0000089	Cytidine	Pericytes	Slc29a1	0.68679	0
ILC2s	HMDB0000050	Adenosine	Lymph_EC	Slc29a1	0.677791	0
MSC	HMDB0000067	Cholesterol	Basophils	Rora	0.672898	0
VSM	HMDB0000089	Cytidine	Pericytes	Slc29a1	0.671471	0
Cytotoxic_T	HMDB0000187	L-Serine	CD8T	Slc3a2	0.670661	0
Cytotoxic_T	HMDB0000169	D-Mannose	Basophils	Slc2a3	0.670653	0
CD8T	HMDB0000641	L-Glutamine	Basophils	Slc7a5	0.667786	0
CD4T	HMDB0001220	Prostaglandin E2	Pericytes	Ptger2	0.666964	0
Treg	HMDB0001220	Prostaglandin E2	EC	Ptger4	0.666425	0
Macrophages	HMDB0001220	Prostaglandin E2	Pericytes	Ptger2	0.665855	0
Treg	HMDB0001220	Prostaglandin E2	Macrophages	Ptger4	0.66366	0
Cytotoxic_T	HMDB0001220	Prostaglandin E2	EC	Ptger4	0.66142	0
NMSC	HMDB0000187	L-Serine	Adipocytes	Slc1a5	0.660828	0
Cytotoxic_T	HMDB0001220	Prostaglandin E2	Macrophages	Ptger4	0.658675	0
Adipocytes	HMDB0000538	Adenosine triphosphate	Basophils	P2rx4	0.652106	0
Basophils	HMDB0001220	Prostaglandin E2	EC	Ptger4	0.645953	0
Macrophages	HMDB0000273	Thymidine	Lymph_EC	Slc29a1	0.645458	0
Basophils	HMDB0000273	Thymidine	Pericytes	Slc29a1	0.64528	0
Adipocytes	HMDB0000168	L-Asparagine	CD8T	Slc1a5	0.645132	0
Basophils	HMDB0001220	Prostaglandin E2	Macrophages	Ptger4	0.643272	0
Neutrophils	HMDB0000097	Choline	NMSC	Slc44a2	0.63927	0
Cytotoxic_T	HMDB0000187	L-Serine	Lymph_EC	Slc3a2	0.639213	0
Neutrophils	HMDB0001178	Adenosine diphosphate ribose	EC	Cd38	0.637527	0
Bcells	HMDB0000112	gamma-Aminobutyric acid	Basophils	Gabbr1	0.634533	0
Pericytes	HMDB0000067	Cholesterol	Macrophages	Cd36	0.633543	0
CD8T	HMDB0001220	Prostaglandin E2	EC	Ptger4	0.633195	0
Bcells	HMDB0000112	gamma-Aminobutyric acid	MSC	Slc6a8	0.632307	0
CD8T	HMDB0001220	Prostaglandin E2	Macrophages	Ptger4	0.630568	0
CD8T	HMDB0000296	Uridine	Pdgfra_APC	Slc29a1	0.626572	0
Cytotoxic_T	HMDB0000296	Uridine	Lymph_EC	Slc29a1	0.625451	0
Lymph_EC	HMDB0000296	Uridine	Lymph_EC	Slc29a1	0.624912	0
ILC2s	HMDB0000112	gamma-Aminobutyric acid	Basophils	Gabbr1	0.622551	0
NMSC	HMDB0000273	Thymidine	Pericytes	Slc29a1	0.622339	0
Macrophages	HMDB0000097	Choline	MSC	Slc44a2	0.621595	0
CD4T	HMDB0000273	Thymidine	Pericytes	Slc29a1	0.620545	0
ILC2s	HMDB0000112	gamma-Aminobutyric acid	MSC	Slc6a8	0.620367	0
ILC2s	HMDB0000133	Guanosine	Pericytes	Slc29a1	0.612184	0
NK	HMDB0000273	Thymidine	Lymph_EC	Slc29a1	0.604138	0
Treg	HMDB0000089	Cytidine	Lymph_EC	Slc29a1	0.602158	0
NMSC	HMDB0000169	D-Mannose	Neutrophils	Slc2a3	0.601776	0
CD8T	HMDB0000089	Cytidine	Pdgfra_APC	Slc29a1	0.600554	0
Pericytes	HMDB0000067	Cholesterol	Pericytes	Rora	0.598548	0
CD4T	HMDB0001220	Prostaglandin E2	EC	Ptger4	0.598167	0
Macrophages	HMDB0001220	Prostaglandin E2	EC	Ptger4	0.597173	0
ILC2s	HMDB0000050	Adenosine	NK	Adora2a	0.5967	0
CD4T	HMDB0001220	Prostaglandin E2	Macrophages	Ptger4	0.595685	0
Macrophages	HMDB0001220	Prostaglandin E2	Macrophages	Ptger4	0.594695	0
Erythroid-like	HMDB0000296	Uridine	Pericytes	Slc29a1	0.593928	0
Treg	HMDB0001999	Eicosapentaenoic acid	Adipocytes	Ffar4	0.591773	0
Treg	HMDB0002183	Docosahexaenoic acid	Adipocytes	Ffar4	0.591773	0
Macrophages	HMDB0000234	Testosterone	ILC2s	Ar	0.590756	0
Pericytes	HMDB0000169	D-Mannose	Platelets	Slc2a3	0.589882	0
Macrophages	HMDB0000097	Choline	Pericytes	Slc44a2	0.589418	0
EC	HMDB0000273	Thymidine	Pericytes	Slc29a1	0.588831	0
VSM	HMDB0000089	Cytidine	Pdgfra_APC	Slc29a1	0.587158	0
Bcells	HMDB0001220	Prostaglandin E2	Pericytes	Ptger2	0.586789	0
Pdgfra_APC	HMDB0000273	Thymidine	Lymph_EC	Slc29a1	0.585157	0
Adipocytes	HMDB0000187	L-Serine	MSC	Slc3a2	0.582081	0
Pericytes	HMDB0000641	L-Glutamine	Basophils	Slc7a5	0.579201	0
Macrophages	HMDB0001178	Adenosine diphosphate ribose	Neutrophils	Trpm2	0.578631	0
Treg	HMDB0000169	D-Mannose	Platelets	Slc2a3	0.570469	0
Macrophages	HMDB0000097	Choline	Pdgfra_APC	Slc44a1	0.568965	0
NMSC	HMDB0000187	L-Serine	Basophils	Slc3a2	0.566635	0
Basophils	HMDB0000273	Thymidine	Pdgfra_APC	Slc29a1	0.564256	0
Pericytes	HMDB0000169	D-Mannose	Basophils	Slc2a3	0.562813	0
Pericytes	HMDB0000538	Adenosine triphosphate	Basophils	P2rx4	0.561486	0
NK	HMDB0000112	gamma-Aminobutyric acid	Basophils	Gabbr1	0.559915	0
Macrophages	HMDB0000097	Choline	EC	Slc44a2	0.558938	0
Pericytes	HMDB0000067	Cholesterol	Cytotoxic_T	Abcb1b	0.558693	0
NK	HMDB0000112	gamma-Aminobutyric acid	MSC	Slc6a8	0.55795	0
NK	HMDB0001220	Prostaglandin E2	Pericytes	Ptger2	0.552747	0
Adipocytes	HMDB0000538	Adenosine triphosphate	MSC	P2rx7	0.552292	0
NMSC	HMDB0000187	L-Serine	Treg	Slc3a2	0.550396	0
Pdgfra_APC	HMDB0000067	Cholesterol	EC	Scarb1	0.550138	0
Lymph_EC	HMDB0000273	Thymidine	Pericytes	Slc29a1	0.548812	0
Bcells	HMDB0000296	Uridine	Lymph_EC	Slc29a1	0.548768	0
Treg	HMDB0000169	D-Mannose	Basophils	Slc2a3	0.544291	0
NMSC	HMDB0000273	Thymidine	Pdgfra_APC	Slc29a1	0.544195	0
CD4T	HMDB0000273	Thymidine	Pdgfra_APC	Slc29a1	0.542627	0
VSM	HMDB0000273	Thymidine	EC	Slc29a1	0.540242	0
ILC2s	HMDB0000296	Uridine	EC	Slc29a1	0.539687	0
ILC2s	HMDB0000195	Inosine	Pericytes	Slc29a1	0.539581	0
ILC2s	HMDB0001220	Prostaglandin E2	Pericytes	Ptger2	0.537958	0
ILC2s	HMDB0000133	Guanosine	Pdgfra_APC	Slc29a1	0.535315	0
Cytotoxic_T	HMDB0000273	Thymidine	Lymph_EC	Slc29a1	0.535007	0
Bcells	HMDB0001178	Adenosine diphosphate ribose	Neutrophils	Trpm2	0.533308	0
NMSC	HMDB0000187	L-Serine	Pdgfra_APC	Slc1a5	0.53097	0
NMSC	HMDB0000187	L-Serine	Macrophages	Slc3a2	0.527388	0
Bcells	HMDB0001220	Prostaglandin E2	EC	Ptger4	0.526262	0
Bcells	HMDB0001220	Prostaglandin E2	Macrophages	Ptger4	0.524078	0
NK	HMDB0000296	Uridine	Lymph_EC	Slc29a1	0.524022	0
Erythroid-like	HMDB0000296	Uridine	Pdgfra_APC	Slc29a1	0.519352	0
Cytotoxic_T	HMDB0000187	L-Serine	VSM	Slc3a2	0.518704	0
EC	HMDB0000273	Thymidine	Pdgfra_APC	Slc29a1	0.514894	0
CD8T	HMDB0000273	Thymidine	EC	Slc29a1	0.510734	0
Treg	HMDB0000112	gamma-Aminobutyric acid	Basophils	Gabbr1	0.508977	0
MSC	HMDB0000169	D-Mannose	Neutrophils	Slc2a3	0.507598	0
Treg	HMDB0000112	gamma-Aminobutyric acid	MSC	Slc6a8	0.507191	0
EC	HMDB0000169	D-Mannose	Platelets	Slc2a3	0.506472	0
MSC	HMDB0000067	Cholesterol	EC	Scarb1	0.504496	0
EC	HMDB0001178	Adenosine diphosphate ribose	Neutrophils	Trpm2	0.498231	0
NMSC	HMDB0000187	L-Serine	EC	Slc3a2	0.497466	0
Pericytes	HMDB0001178	Adenosine diphosphate ribose	Neutrophils	Trpm2	0.496674	0
NK	HMDB0001220	Prostaglandin E2	EC	Ptger4	0.495732	0
NK	HMDB0001220	Prostaglandin E2	Macrophages	Ptger4	0.493675	0
Neutrophils	HMDB0000517	L-Arginine	Lymph_EC	Slc38a4	0.493524	0
ILC2s	HMDB0000050	Adenosine	Macrophages	Adora2b	0.493173	0
Pdgfra_APC	HMDB0000067	Cholesterol	Macrophages	Cd36	0.493166	0
ILC2s	HMDB0000273	Thymidine	Lymph_EC	Slc29a1	0.490188	0
ILC2s	HMDB0000050	Adenosine	EC	Slc29a1	0.489462	0
Macrophages	HMDB0000097	Choline	Bcells	Slc44a2	0.488387	0
VSM	HMDB0000187	L-Serine	MSC	Slc3a2	0.487709	0
Macrophages	HMDB0000097	Choline	Macrophages	Slc44a2	0.48672	0
Pdgfra_APC	HMDB0000089	Cytidine	Lymph_EC	Slc29a1	0.486209	0
Lymph_EC	HMDB0001999	Eicosapentaenoic acid	Adipocytes	Ffar4	0.485447	0
Lymph_EC	HMDB0002183	Docosahexaenoic acid	Adipocytes	Ffar4	0.485447	0
Platelets	HMDB0001220	Prostaglandin E2	Pericytes	Ptger2	0.484161	0
EC	HMDB0000169	D-Mannose	Basophils	Slc2a3	0.48323	0
ILC2s	HMDB0001220	Prostaglandin E2	EC	Ptger4	0.482468	0
NMSC	HMDB0000187	L-Serine	ILC2s	Slc3a2	0.482037	0
NK	HMDB0000050	Adenosine	Basophils	Adora2b	0.480858	0
Neutrophils	HMDB0000097	Choline	MSC	Slc44a2	0.480668	0
ILC2s	HMDB0001220	Prostaglandin E2	Macrophages	Ptger4	0.480466	0
Lymph_EC	HMDB0000273	Thymidine	Pdgfra_APC	Slc29a1	0.479901	0
Adipocytes	HMDB0000517	L-Arginine	Lymph_EC	Slc38a4	0.479279	0
Cytotoxic_T	HMDB0000187	L-Serine	MSC	Slc1a5	0.477448	0
NMSC	HMDB0000187	L-Serine	VSM	Slc1a5	0.476821	0
Platelets	HMDB0001178	Adenosine diphosphate ribose	EC	Cd38	0.476286	0
Pericytes	HMDB0000538	Adenosine triphosphate	MSC	P2rx7	0.475543	0
Adipocytes	HMDB0003178	Heme	Macrophages	Lrp1	0.474633	0
Cytotoxic_T	HMDB0000112	gamma-Aminobutyric acid	Basophils	Gabbr1	0.474436	0
Cytotoxic_T	HMDB0000112	gamma-Aminobutyric acid	MSC	Slc6a8	0.472772	0
ILC2s	HMDB0000195	Inosine	Pdgfra_APC	Slc29a1	0.471829	0
ILC2s	HMDB0002183	Docosahexaenoic acid	Adipocytes	Ffar4	0.468876	0
ILC2s	HMDB0001999	Eicosapentaenoic acid	Adipocytes	Ffar4	0.468876	0
Macrophages	HMDB0000273	Thymidine	EC	Slc29a1	0.466113	0
Pdgfra_APC	HMDB0000067	Cholesterol	Pericytes	Rora	0.465924	0
NK	HMDB0001999	Eicosapentaenoic acid	Adipocytes	Ffar4	0.464196	0
NK	HMDB0002183	Docosahexaenoic acid	Adipocytes	Ffar4	0.464196	0
Erythroid-like	HMDB0000273	Thymidine	Pericytes	Slc29a1	0.459604	0
ILC2s	HMDB0000050	Adenosine	Cytotoxic_T	Adora2a	0.456443	0
Neutrophils	HMDB0000097	Choline	Pericytes	Slc44a2	0.455786	0
MSC	HMDB0000067	Cholesterol	Macrophages	Cd36	0.452251	0
Cytotoxic_T	HMDB0000296	Uridine	EC	Slc29a1	0.451665	0
Lymph_EC	HMDB0000296	Uridine	EC	Slc29a1	0.451276	0
Adipocytes	HMDB0000187	L-Serine	Cytotoxic_T	Slc3a2	0.449163	0
Platelets	HMDB0000296	Uridine	Lymph_EC	Slc29a1	0.448808	0
Adipocytes	HMDB0000187	L-Serine	NK	Slc3a2	0.448422	0
Neutrophils	HMDB0000097	Choline	Pdgfra_APC	Slc44a1	0.43997	0
Pericytes	HMDB0000273	Thymidine	Pericytes	Slc29a1	0.438502	0
Cytotoxic_T	HMDB0000187	L-Serine	Bcells	Slc3a2	0.437855	0
NK	HMDB0000273	Thymidine	EC	Slc29a1	0.436274	0
Pdgfra_APC	HMDB0000067	Cholesterol	Cytotoxic_T	Abcb1b	0.434901	0
Treg	HMDB0000089	Cytidine	EC	Slc29a1	0.434844	0
NMSC	HMDB0000187	L-Serine	CD8T	Slc3a2	0.434783	0
Platelets	HMDB0001220	Prostaglandin E2	EC	Ptger4	0.434221	0
Platelets	HMDB0001220	Prostaglandin E2	Macrophages	Ptger4	0.432419	0
Neutrophils	HMDB0000097	Choline	EC	Slc44a2	0.432217	0
Adipocytes	HMDB0000187	L-Serine	Adipocytes	Slc1a5	0.428194	0
MSC	HMDB0000067	Cholesterol	Pericytes	Rora	0.42727	0
Macrophages	HMDB0000097	Choline	CD4T	Slc44a2	0.426778	0
Pdgfra_APC	HMDB0000273	Thymidine	EC	Slc29a1	0.422567	0
NMSC	HMDB0000517	L-Arginine	MSC	Slc7a2	0.421171	0
MSC	HMDB0002183	Docosahexaenoic acid	Adipocytes	Ffar4	0.420883	0
MSC	HMDB0001999	Eicosapentaenoic acid	Adipocytes	Ffar4	0.420883	0
VSM	HMDB0003178	Heme	Macrophages	Lrp1	0.416907	0
NMSC	HMDB0000187	L-Serine	Lymph_EC	Slc3a2	0.414396	0
Cytotoxic_T	HMDB0000187	L-Serine	Neutrophils	Slc3a2	0.413363	0
NMSC	HMDB0000169	D-Mannose	Platelets	Slc2a3	0.411144	0
Cytotoxic_T	HMDB0000187	L-Serine	CD4T	Slc3a2	0.406355	0
Erythroid-like	HMDB0000273	Thymidine	Pdgfra_APC	Slc29a1	0.401894	0
Cytotoxic_T	HMDB0000187	L-Serine	Pdgfra_APC	Slc3a2	0.400857	0
CD8T	HMDB0000296	Uridine	Lymph_EC	Slc29a1	0.399867	0
MSC	HMDB0000067	Cholesterol	Cytotoxic_T	Abcb1b	0.39882	0
Bcells	HMDB0000296	Uridine	EC	Slc29a1	0.396289	0
Macrophages	HMDB0000296	Uridine	Pericytes	Slc29a1	0.394325	0
Cytotoxic_T	HMDB0000187	L-Serine	NMSC	Slc1a5	0.393379	0
Macrophages	HMDB0000097	Choline	CD8T	Slc44a2	0.390431	0
Adipocytes	HMDB0003178	Heme	NMSC	Nr1d1	0.387788	0
Macrophages	HMDB0001178	Adenosine diphosphate ribose	EC	Cd38	0.386589	0
Cytotoxic_T	HMDB0000273	Thymidine	EC	Slc29a1	0.386351	0
Adipocytes	HMDB0003178	Heme	NMSC	Lrp1	0.385403	0
EC	HMDB0000517	L-Arginine	Lymph_EC	Slc38a4	0.384379	0
Pericytes	HMDB0000273	Thymidine	Pdgfra_APC	Slc29a1	0.383442	0
CD8T	HMDB0000089	Cytidine	Lymph_EC	Slc29a1	0.383263	0
NK	HMDB0000296	Uridine	EC	Slc29a1	0.378419	0
Adipocytes	HMDB0000538	Adenosine triphosphate	Macrophages	P2rx4	0.377739	0
NK	HMDB0000050	Adenosine	Pericytes	Slc29a1	0.377681	0
Neutrophils	HMDB0000097	Choline	Bcells	Slc44a2	0.37766	0
Adipocytes	HMDB0000538	Adenosine triphosphate	NMSC	P2rx7	0.377066	0
Neutrophils	HMDB0000097	Choline	Macrophages	Slc44a2	0.376372	0
VSM	HMDB0000187	L-Serine	Cytotoxic_T	Slc3a2	0.37634	0
VSM	HMDB0000187	L-Serine	NK	Slc3a2	0.37572	0
Cytotoxic_T	HMDB0000187	L-Serine	Macrophages	Slc1a5	0.375191	0
Cytotoxic_T	HMDB0000187	L-Serine	Cytotoxic_T	Slc1a5	0.375142	0
VSM	HMDB0000089	Cytidine	Lymph_EC	Slc29a1	0.374714	0
Adipocytes	HMDB0000187	L-Serine	Basophils	Slc3a2	0.36716	0
Lymph_EC	HMDB0000538	Adenosine triphosphate	Basophils	P2rx4	0.360976	0
Basophils	HMDB0000273	Thymidine	Lymph_EC	Slc29a1	0.360098	0
Adipocytes	HMDB0003178	Heme	Pdgfra_APC	Nr1d1	0.359033	0
VSM	HMDB0000187	L-Serine	Adipocytes	Slc1a5	0.358771	0
Cytotoxic_T	HMDB0000187	L-Serine	ILC2s	Slc1a5	0.357155	0
CD8T	HMDB0000112	gamma-Aminobutyric acid	Basophils	Gabbr1	0.357072	0
Adipocytes	HMDB0000187	L-Serine	Treg	Slc3a2	0.356638	0
Bcells	HMDB0001178	Adenosine diphosphate ribose	EC	Cd38	0.356308	0
CD8T	HMDB0000112	gamma-Aminobutyric acid	MSC	Slc6a8	0.355819	0
Adipocytes	HMDB0003178	Heme	Pericytes	Nr1d1	0.354747	0
ILC2s	HMDB0000273	Thymidine	EC	Slc29a1	0.353986	0
Neutrophils	HMDB0000296	Uridine	Pericytes	Slc29a1	0.353893	0
Pdgfra_APC	HMDB0000089	Cytidine	EC	Slc29a1	0.351112	0
NMSC	HMDB0000273	Thymidine	Lymph_EC	Slc29a1	0.347296	0
CD4T	HMDB0000273	Thymidine	Lymph_EC	Slc29a1	0.346295	0
Adipocytes	HMDB0003178	Heme	EC	Nr1d1	0.346101	0
Erythroid-like	HMDB0000112	gamma-Aminobutyric acid	Basophils	Gabbr1	0.346005	0
Macrophages	HMDB0000296	Uridine	Pdgfra_APC	Slc29a1	0.344812	0
Erythroid-like	HMDB0000112	gamma-Aminobutyric acid	MSC	Slc6a8	0.344791	0
Adipocytes	HMDB0000187	L-Serine	Pdgfra_APC	Slc1a5	0.344051	0
CD4T	HMDB0000089	Cytidine	Pericytes	Slc29a1	0.342909	0
Pdgfra_APC	HMDB0000296	Uridine	Pericytes	Slc29a1	0.342497	0
Cytotoxic_T	HMDB0000187	L-Serine	Platelets	Slc3a2	0.342126	0
Adipocytes	HMDB0000187	L-Serine	Macrophages	Slc3a2	0.341729	0
ILC2s	HMDB0000133	Guanosine	Lymph_EC	Slc29a1	0.341629	0
VSM	HMDB0003178	Heme	NMSC	Nr1d1	0.340624	0
Adipocytes	HMDB0000538	Adenosine triphosphate	Platelets	P2rx4	0.339504	0
Erythroid-like	HMDB0001220	Prostaglandin E2	Pericytes	Ptger2	0.339075	0
VSM	HMDB0003178	Heme	NMSC	Lrp1	0.33853	0
NMSC	HMDB0000187	L-Serine	VSM	Slc3a2	0.336271	0
EC	HMDB0001178	Adenosine diphosphate ribose	EC	Cd38	0.332873	0
Pericytes	HMDB0001178	Adenosine diphosphate ribose	EC	Cd38	0.331833	0
Erythroid-like	HMDB0000296	Uridine	Lymph_EC	Slc29a1	0.331441	0
Cytotoxic_T	HMDB0000187	L-Serine	Treg	Slc1a5	0.331169	0
NK	HMDB0000050	Adenosine	Pdgfra_APC	Slc29a1	0.330258	0
Neutrophils	HMDB0000097	Choline	CD4T	Slc44a2	0.33002	0
EC	HMDB0000273	Thymidine	Lymph_EC	Slc29a1	0.328597	0
Neutrophils	HMDB0000112	gamma-Aminobutyric acid	Basophils	Gabbr1	0.32661	0
Neutrophils	HMDB0000112	gamma-Aminobutyric acid	MSC	Slc6a8	0.325464	0
Pericytes	HMDB0000538	Adenosine triphosphate	Macrophages	P2rx4	0.325247	0
Pericytes	HMDB0000538	Adenosine triphosphate	NMSC	P2rx7	0.324667	0
Adipocytes	HMDB0000538	Adenosine triphosphate	NMSC	P2rx4	0.324213	0
Platelets	HMDB0000296	Uridine	EC	Slc29a1	0.324104	0
VSM	HMDB0000050	Adenosine	Basophils	Adora2b	0.322359	0
Adipocytes	HMDB0000187	L-Serine	EC	Slc3a2	0.322341	0
Cytotoxic_T	HMDB0000187	L-Serine	Erythroid-like	Slc3a2	0.319678	0
VSM	HMDB0003178	Heme	Pdgfra_APC	Nr1d1	0.315366	0
Adipocytes	HMDB0000187	L-Serine	ILC2s	Slc3a2	0.312344	0
VSM	HMDB0003178	Heme	Pericytes	Nr1d1	0.311601	0
NMSC	HMDB0000187	L-Serine	MSC	Slc1a5	0.309525	0
Neutrophils	HMDB0000296	Uridine	Pdgfra_APC	Slc29a1	0.309456	0
Adipocytes	HMDB0000187	L-Serine	VSM	Slc1a5	0.308964	0
VSM	HMDB0000187	L-Serine	Basophils	Slc3a2	0.307633	0
Pdgfra_APC	HMDB0001178	Adenosine diphosphate ribose	Neutrophils	Trpm2	0.307391	0
Lymph_EC	HMDB0000273	Thymidine	Lymph_EC	Slc29a1	0.306264	0
Lymph_EC	HMDB0000538	Adenosine triphosphate	MSC	P2rx7	0.305723	0
Erythroid-like	HMDB0001220	Prostaglandin E2	EC	Ptger4	0.3041	0
VSM	HMDB0003178	Heme	EC	Nr1d1	0.304007	0
Adipocytes	HMDB0003178	Heme	VSM	Nr1d2	0.303647	0
Erythroid-like	HMDB0001220	Prostaglandin E2	Macrophages	Ptger4	0.302838	0
Neutrophils	HMDB0000097	Choline	CD8T	Slc44a2	0.301913	0
ILC2s	HMDB0000195	Inosine	Lymph_EC	Slc29a1	0.301113	0
CD4T	HMDB0000089	Cytidine	Pdgfra_APC	Slc29a1	0.299852	0
Pdgfra_APC	HMDB0000296	Uridine	Pdgfra_APC	Slc29a1	0.299491	0
VSM	HMDB0000187	L-Serine	Treg	Slc3a2	0.298817	0
Pericytes	HMDB0000538	Adenosine triphosphate	Platelets	P2rx4	0.292325	0
CD8T	HMDB0000296	Uridine	EC	Slc29a1	0.288761	0
Adipocytes	HMDB0003178	Heme	VSM	Nr1d1	0.288521	0
VSM	HMDB0000187	L-Serine	Pdgfra_APC	Slc1a5	0.28827	0
CD4T	HMDB0000112	gamma-Aminobutyric acid	MSC	Slc6a8	0.286655	0
CD4T	HMDB0000296	Uridine	Pericytes	Slc29a1	0.286455	0
VSM	HMDB0000187	L-Serine	Macrophages	Slc3a2	0.286325	0
Adipocytes	HMDB0000187	L-Serine	CD8T	Slc3a2	0.281725	0
Lymph_EC	HMDB0001178	Adenosine diphosphate ribose	Neutrophils	Trpm2	0.279354	0
Pericytes	HMDB0000538	Adenosine triphosphate	NMSC	P2rx4	0.279159	0
CD8T	HMDB0000089	Cytidine	EC	Slc29a1	0.276771	0
Cytotoxic_T	HMDB0000187	L-Serine	CD8T	Slc1a5	0.272265	0
Cytotoxic_T	HMDB0000187	L-Serine	NMSC	Slc3a2	0.272126	0
VSM	HMDB0000089	Cytidine	EC	Slc29a1	0.270597	0
VSM	HMDB0000187	L-Serine	EC	Slc3a2	0.27008	0
Adipocytes	HMDB0000187	L-Serine	Lymph_EC	Slc3a2	0.268514	0
VSM	HMDB0003178	Heme	VSM	Nr1d2	0.266717	0
VSM	HMDB0000187	L-Serine	ILC2s	Slc3a2	0.261704	0
Basophils	HMDB0000273	Thymidine	EC	Slc29a1	0.260042	0
VSM	HMDB0000187	L-Serine	VSM	Slc1a5	0.258872	0
Erythroid-like	HMDB0000273	Thymidine	Lymph_EC	Slc29a1	0.256482	0
NMSC	HMDB0000187	L-Serine	NMSC	Slc1a5	0.255024	0
MSC	HMDB0000050	Adenosine	Basophils	Adora2b	0.253821	0
VSM	HMDB0003178	Heme	VSM	Nr1d1	0.25343	0
VSM	HMDB0000050	Adenosine	Pericytes	Slc29a1	0.253191	0
NMSC	HMDB0000273	Thymidine	EC	Slc29a1	0.250797	0
CD4T	HMDB0000296	Uridine	Pdgfra_APC	Slc29a1	0.250486	0
CD4T	HMDB0000273	Thymidine	EC	Slc29a1	0.250074	0
ILC2s	HMDB0000133	Guanosine	EC	Slc29a1	0.246705	0
Pericytes	HMDB0000273	Thymidine	Lymph_EC	Slc29a1	0.244706	0
NMSC	HMDB0000187	L-Serine	Macrophages	Slc1a5	0.243233	0
NMSC	HMDB0000187	L-Serine	Cytotoxic_T	Slc1a5	0.243201	0
NMSC	HMDB0001178	Adenosine diphosphate ribose	Neutrophils	Trpm2	0.241863	0
Erythroid-like	HMDB0000296	Uridine	EC	Slc29a1	0.239348	0
EC	HMDB0000273	Thymidine	EC	Slc29a1	0.237294	0
VSM	HMDB0000187	L-Serine	CD8T	Slc3a2	0.236049	0
Adipocytes	HMDB0003178	Heme	Pdgfra_APC	Nr1d2	0.234043	0
NMSC	HMDB0000187	L-Serine	ILC2s	Slc1a5	0.23154	0
Adipocytes	HMDB0003178	Heme	NMSC	Nr1d2	0.228486	0
VSM	HMDB0000187	L-Serine	Lymph_EC	Slc3a2	0.22498	0
VSM	HMDB0000050	Adenosine	Pdgfra_APC	Slc29a1	0.221399	0
Lymph_EC	HMDB0000273	Thymidine	EC	Slc29a1	0.221167	0
Macrophages	HMDB0000296	Uridine	Lymph_EC	Slc29a1	0.220053	0
ILC2s	HMDB0000195	Inosine	EC	Slc29a1	0.217446	0
Adipocytes	HMDB0003178	Heme	MSC	Lrp1	0.215771	0
NMSC	HMDB0000187	L-Serine	Treg	Slc1a5	0.214694	0
NK	HMDB0000050	Adenosine	Lymph_EC	Slc29a1	0.210765	0
Lymph_EC	HMDB0000538	Adenosine triphosphate	Macrophages	P2rx4	0.209099	0
Lymph_EC	HMDB0000538	Adenosine triphosphate	NMSC	P2rx7	0.208726	0
NMSC	HMDB0000089	Cytidine	Pericytes	Slc29a1	0.206862	0
NMSC	HMDB0000517	L-Arginine	Lymph_EC	Slc38a4	0.206407	0
VSM	HMDB0003178	Heme	Pdgfra_APC	Nr1d2	0.205578	0
Pdgfra_APC	HMDB0001178	Adenosine diphosphate ribose	EC	Cd38	0.205371	0
VSM	HMDB0003178	Heme	NMSC	Nr1d2	0.200697	0
Adipocytes	HMDB0000187	L-Serine	MSC	Slc1a5	0.200562	0
MSC	HMDB0000050	Adenosine	Pericytes	Slc29a1	0.19936	0
Neutrophils	HMDB0000296	Uridine	Lymph_EC	Slc29a1	0.19749	0
CD4T	HMDB0000089	Cytidine	Lymph_EC	Slc29a1	0.19136	0
Pdgfra_APC	HMDB0000296	Uridine	Lymph_EC	Slc29a1	0.19113	0
VSM	HMDB0003178	Heme	MSC	Lrp1	0.189528	0
Lymph_EC	HMDB0000538	Adenosine triphosphate	Platelets	P2rx4	0.187934	0
ILC2s	HMDB0000214	Ornithine	MSC	Slc7a2	0.187408	0
NK	HMDB0000050	Adenosine	NK	Adora2a	0.185549	0
Erythroid-like	HMDB0000273	Thymidine	EC	Slc29a1	0.185217	0
VSM	HMDB0000187	L-Serine	VSM	Slc3a2	0.182565	0
NMSC	HMDB0000089	Cytidine	Pdgfra_APC	Slc29a1	0.180887	0
Lymph_EC	HMDB0000538	Adenosine triphosphate	NMSC	P2rx4	0.179469	0
Pericytes	HMDB0000273	Thymidine	EC	Slc29a1	0.176713	0
MSC	HMDB0000050	Adenosine	Pdgfra_APC	Slc29a1	0.174327	0
Cytotoxic_T	HMDB0000050	Adenosine	Basophils	Adora2b	0.168458	0
VSM	HMDB0000187	L-Serine	MSC	Slc1a5	0.168045	0
Macrophages	HMDB0000296	Uridine	EC	Slc29a1	0.15891	0
Adipocytes	HMDB0000187	L-Serine	Macrophages	Slc1a5	0.157607	0
Adipocytes	HMDB0000187	L-Serine	Cytotoxic_T	Slc1a5	0.157586	0
VSM	HMDB0000187	L-Serine	Bcells	Slc3a2	0.154109	0
NK	HMDB0000050	Adenosine	Macrophages	Adora2b	0.153356	0
NK	HMDB0000050	Adenosine	EC	Slc29a1	0.152202	0
VSM	HMDB0000187	L-Serine	Neutrophils	Slc3a2	0.145489	0
VSM	HMDB0000187	L-Serine	CD4T	Slc3a2	0.143023	0
Neutrophils	HMDB0000296	Uridine	EC	Slc29a1	0.142616	0
NK	HMDB0000050	Adenosine	Cytotoxic_T	Adora2a	0.141935	0
VSM	HMDB0000050	Adenosine	Lymph_EC	Slc29a1	0.141293	0
VSM	HMDB0000187	L-Serine	Pdgfra_APC	Slc3a2	0.141087	0
VSM	HMDB0000187	L-Serine	NMSC	Slc1a5	0.138456	0
CD4T	HMDB0000089	Cytidine	EC	Slc29a1	0.13819	0
Pdgfra_APC	HMDB0000296	Uridine	EC	Slc29a1	0.138023	0
Cytotoxic_T	HMDB0000050	Adenosine	Pericytes	Slc29a1	0.132313	0
VSM	HMDB0000187	L-Serine	Macrophages	Slc1a5	0.132054	0
VSM	HMDB0000187	L-Serine	Cytotoxic_T	Slc1a5	0.132037	0
NK	HMDB0000089	Cytidine	Pericytes	Slc29a1	0.128671	0
VSM	HMDB0000187	L-Serine	ILC2s	Slc1a5	0.125706	0
VSM	HMDB0000050	Adenosine	NK	Adora2a	0.124389	0
Erythroid-like	HMDB0000050	Adenosine	Basophils	Adora2b	0.120335	0
VSM	HMDB0000187	L-Serine	Treg	Slc1a5	0.11656	0
Treg	HMDB0000050	Adenosine	Basophils	Adora2b	0.115759	0
Cytotoxic_T	HMDB0000050	Adenosine	Pdgfra_APC	Slc29a1	0.115699	0
NMSC	HMDB0000089	Cytidine	Lymph_EC	Slc29a1	0.115439	0
CD4T	HMDB0000296	Uridine	EC	Slc29a1	0.115439	0
NK	HMDB0000089	Cytidine	Pdgfra_APC	Slc29a1	0.112515	0
Cytotoxic_T	HMDB0000089	Cytidine	Pericytes	Slc29a1	0.111781	0
MSC	HMDB0000050	Adenosine	Lymph_EC	Slc29a1	0.111253	0
VSM	HMDB0000050	Adenosine	Macrophages	Adora2b	0.102807	0
VSM	HMDB0000050	Adenosine	EC	Slc29a1	0.102034	0
Bcells	HMDB0000050	Adenosine	Basophils	Adora2b	0.0993363	0
MSC	HMDB0000050	Adenosine	NK	Adora2a	0.0979422	0
Cytotoxic_T	HMDB0000089	Cytidine	Pdgfra_APC	Slc29a1	0.0977451	0
VSM	HMDB0000187	L-Serine	CD8T	Slc1a5	0.0958278	0
VSM	HMDB0000050	Adenosine	Cytotoxic_T	Adora2a	0.0951506	0
Erythroid-like	HMDB0000050	Adenosine	Pericytes	Slc29a1	0.094515	0
Treg	HMDB0000050	Adenosine	Pericytes	Slc29a1	0.0909207	0
NMSC	HMDB0000089	Cytidine	EC	Slc29a1	0.0833635	0
Erythroid-like	HMDB0000050	Adenosine	Pdgfra_APC	Slc29a1	0.0826472	0
MSC	HMDB0000050	Adenosine	Macrophages	Adora2b	0.0809493	0
MSC	HMDB0000050	Adenosine	EC	Slc29a1	0.0803402	0
Treg	HMDB0000050	Adenosine	Pdgfra_APC	Slc29a1	0.0795042	0
Macrophages	HMDB0000089	Cytidine	Pericytes	Slc29a1	0.0787175	0
Bcells	HMDB0000050	Adenosine	Pericytes	Slc29a1	0.078022	0
MSC	HMDB0000050	Adenosine	Cytotoxic_T	Adora2a	0.0749205	0
Cytotoxic_T	HMDB0000050	Adenosine	Lymph_EC	Slc29a1	0.073837	0
NK	HMDB0000089	Cytidine	Lymph_EC	Slc29a1	0.0718049	0
Macrophages	HMDB0000089	Cytidine	Pdgfra_APC	Slc29a1	0.0688333	0
Bcells	HMDB0000050	Adenosine	Pdgfra_APC	Slc29a1	0.0682251	0
Cytotoxic_T	HMDB0000050	Adenosine	NK	Adora2a	0.0650031	0
Cytotoxic_T	HMDB0000089	Cytidine	Lymph_EC	Slc29a1	0.0623792	0
Cytotoxic_T	HMDB0000050	Adenosine	Macrophages	Adora2b	0.0537251	0
Cytotoxic_T	HMDB0000050	Adenosine	EC	Slc29a1	0.0533209	0
Erythroid-like	HMDB0000050	Adenosine	Lymph_EC	Slc29a1	0.052744	0
NK	HMDB0000089	Cytidine	EC	Slc29a1	0.0518534	0
Treg	HMDB0000050	Adenosine	Lymph_EC	Slc29a1	0.0507382	0
Cytotoxic_T	HMDB0000050	Adenosine	Cytotoxic_T	Adora2a	0.0497239	0
Erythroid-like	HMDB0000050	Adenosine	NK	Adora2a	0.0464337	0
Cytotoxic_T	HMDB0000089	Cytidine	EC	Slc29a1	0.0450467	0
Treg	HMDB0000050	Adenosine	NK	Adora2a	0.0446679	0
Macrophages	HMDB0000089	Cytidine	Lymph_EC	Slc29a1	0.0439282	0
Bcells	HMDB0000050	Adenosine	Lymph_EC	Slc29a1	0.0435401	0
Erythroid-like	HMDB0000050	Adenosine	Macrophages	Adora2b	0.0383775	0
Bcells	HMDB0000050	Adenosine	NK	Adora2a	0.0383309	0
Erythroid-like	HMDB0000050	Adenosine	EC	Slc29a1	0.0380887	0
Treg	HMDB0000050	Adenosine	Macrophages	Adora2b	0.036918	0
Erythroid-like	HMDB0000050	Adenosine	Cytotoxic_T	Adora2a	0.0355193	0
Treg	HMDB0000050	Adenosine	Cytotoxic_T	Adora2a	0.0341685	0
Macrophages	HMDB0000089	Cytidine	EC	Slc29a1	0.0317225	0
Bcells	HMDB0000050	Adenosine	Macrophages	Adora2b	0.0316805	0
Bcells	HMDB0000050	Adenosine	EC	Slc29a1	0.0314422	0
Bcells	HMDB0000050	Adenosine	Cytotoxic_T	Adora2a	0.0293211	0
Basophils	HMDB0000641	L-Glutamine	Platelets	Slc3a2	1.75802	0.00365018
VSM	HMDB0000641	L-Glutamine	ILC2s	Slc38a1	1.50744	0.00365018
NK	HMDB0000641	L-Glutamine	Platelets	Slc38a1	1.41664	0.00365018
Basophils	HMDB0000112	gamma-Aminobutyric acid	Basophils	Slc6a6	1.06432	0.00365018
NK	HMDB0000641	L-Glutamine	Macrophages	Slc1a5	0.944723	0.00365018
Adipocytes	HMDB0000187	L-Serine	VSM	Slc3a2	0.217892	0.00365018
Lymph_EC	HMDB0001178	Adenosine diphosphate ribose	EC	Cd38	0.186639	0.00365018
Adipocytes	HMDB0000187	L-Serine	NMSC	Slc1a5	0.165247	0.00365018
NMSC	HMDB0001178	Adenosine diphosphate ribose	EC	Cd38	0.161591	0.00365018
CD4T	HMDB0000296	Uridine	Lymph_EC	Slc29a1	0.159856	0.00365018
Adipocytes	HMDB0000187	L-Serine	ILC2s	Slc1a5	0.15003	0.00365018
Treg	HMDB0000050	Adenosine	EC	Slc29a1	0.0366402	0.00365018
Cytotoxic_T	HMDB0000641	L-Glutamine	Lymph_EC	Slc38a2	1.45429	0.00707943
CD4T	HMDB0000641	L-Glutamine	Cytotoxic_T	Slc3a2	1.27588	0.00707943
NK	HMDB0000641	L-Glutamine	NK	Slc38a1	1.21061	0.00707943
NK	HMDB0000641	L-Glutamine	VSM	Slc38a2	1.1778	0.00707943
Cytotoxic_T	HMDB0000112	gamma-Aminobutyric acid	Neutrophils	Slc6a6	0.843492	0.00707943
NMSC	HMDB0000169	D-Mannose	Basophils	Slc2a3	0.392277	0.00707943
Adipocytes	HMDB0000187	L-Serine	Treg	Slc1a5	0.139114	0.00707943
Cytotoxic_T	HMDB0000641	L-Glutamine	Treg	Slc3a2	1.42008	0.0103922
VSM	HMDB0000641	L-Glutamine	Macrophages	Slc3a2	1.21954	0.0103922
MSC	HMDB0000169	D-Mannose	Platelets	Slc2a3	0.3468	0.0103922
Adipocytes	HMDB0000187	L-Serine	Bcells	Slc3a2	0.18393	0.0103922
Basophils	HMDB0000641	L-Glutamine	Basophils	Slc38a1	1.6428	0.0135825
Cytotoxic_T	HMDB0000641	L-Glutamine	Basophils	Slc3a2	1.4619	0.0135825
CD4T	HMDB0000112	gamma-Aminobutyric acid	Basophils	Gabbr1	0.287664	0.0135825
Adipocytes	HMDB0000187	L-Serine	CD4T	Slc3a2	0.170698	0.0135825
Adipocytes	HMDB0000187	L-Serine	CD8T	Slc1a5	0.114371	0.0135825
Basophils	HMDB0000641	L-Glutamine	Erythroid-like	Slc3a2	1.63451	0.0167496
MSC	HMDB0000641	L-Glutamine	NMSC	Slc3a2	1.6297	0.0167496
ILC2s	HMDB0000641	L-Glutamine	Bcells	Slc38a1	1.62085	0.0167496
Basophils	HMDB0000641	L-Glutamine	CD4T	Slc38a1	1.57486	0.0167496
Treg	HMDB0000641	L-Glutamine	MSC	Slc3a2	1.62532	0.0197967
Basophils	HMDB0000641	L-Glutamine	Neutrophils	Slc38a2	1.59273	0.0197967
VSM	HMDB0000641	L-Glutamine	Basophils	Slc3a2	1.31059	0.0197967
NK	HMDB0000641	L-Glutamine	CD8T	Slc38a2	1.16753	0.0197967
NK	HMDB0000641	L-Glutamine	Cytotoxic_T	Slc1a5	0.944599	0.0197967
NMSC	HMDB0000187	L-Serine	Bcells	Slc3a2	0.283857	0.0197967
ILC2s	HMDB0000641	L-Glutamine	Lymph_EC	Slc38a2	1.66237	0.022775
NMSC	HMDB0000187	L-Serine	CD8T	Slc1a5	0.176507	0.022775
Adipocytes	HMDB0000187	L-Serine	Neutrophils	Slc3a2	0.173641	0.022775
ILC2s	HMDB0000641	L-Glutamine	Macrophages	Slc38a1	1.62993	0.0257406
Cytotoxic_T	HMDB0000641	L-Glutamine	Macrophages	Slc3a2	1.36072	0.0257406
VSM	HMDB0000641	L-Glutamine	Treg	Slc3a2	1.27176	0.0257406
Pericytes	HMDB0000641	L-Glutamine	Adipocytes	Slc1a5	1.18693	0.0257406
Treg	HMDB0000641	L-Glutamine	Pdgfra_APC	Slc1a5	1.16357	0.0285174
ILC2s	HMDB0000641	L-Glutamine	Basophils	Slc3a2	1.67269	0.0313814
ILC2s	HMDB0000641	L-Glutamine	Treg	Slc3a2	1.62024	0.0313814
NK	HMDB0000641	L-Glutamine	NMSC	Slc1a5	0.990521	0.0313814
NMSC	HMDB0000187	L-Serine	CD4T	Slc3a2	0.263436	0.0313814
MSC	HMDB0000169	D-Mannose	Basophils	Slc2a3	0.330886	0.0341782
NMSC	HMDB0000187	L-Serine	Neutrophils	Slc3a2	0.267979	0.0341782
Adipocytes	HMDB0000187	L-Serine	Pdgfra_APC	Slc3a2	0.168388	0.0341782
VSM	HMDB0000187	L-Serine	Platelets	Slc3a2	0.120416	0.0341782
NK	HMDB0000641	L-Glutamine	Lymph_EC	Slc3a2	1.33685	0.0368727
CD8T	HMDB0000641	L-Glutamine	NK	Slc3a2	1.18526	0.0368727
NMSC	HMDB0000187	L-Serine	Pdgfra_APC	Slc3a2	0.259872	0.0368727
Macrophages	HMDB0000641	L-Glutamine	EC	Slc38a2	1.25048	0.0395843
Macrophages	HMDB0000641	L-Glutamine	MSC	Slc1a5	1.04965	0.0395843
Pericytes	HMDB0000112	gamma-Aminobutyric acid	Treg	Slc6a6	0.899515	0.0395843
ILC2s	HMDB0000641	L-Glutamine	Macrophages	Slc3a2	1.55591	0.0476871
NK	HMDB0000641	L-Glutamine	Treg	Slc38a1	1.22984	0.0476871
CD8T	HMDB0000641	L-Glutamine	Cytotoxic_T	Slc3a2	1.19069	0.0476871

## Sheet: Cold7
Sender	Metabolite	Metabolite_Name	Receiver	Sensor	Commu_Score	permutation_test_fdr
EC	HMDB0000641	L-Glutamine	MSC	Slc3a2	10.6239	0
EC	HMDB0000641	L-Glutamine	NK	Slc3a2	10.1272	0
EC	HMDB0000641	L-Glutamine	Basophils	Slc3a2	9.96834	0
EC	HMDB0000641	L-Glutamine	Pdgfra_APC	Slc1a5	9.44656	0
MSC	HMDB0000641	L-Glutamine	MSC	Slc3a2	9.2681	0
EC	HMDB0000641	L-Glutamine	Cytotoxic_T	Slc3a2	8.91005	0
MSC	HMDB0000641	L-Glutamine	NK	Slc3a2	8.83259	0
MSC	HMDB0000641	L-Glutamine	Basophils	Slc3a2	8.71182	0
Pdgfra_APC	HMDB0000112	gamma-Aminobutyric acid	EC	Slc6a6	8.53299	0
EC	HMDB0000112	gamma-Aminobutyric acid	EC	Slc6a6	8.32018	0
MSC	HMDB0000641	L-Glutamine	Pdgfra_APC	Slc1a5	8.30984	0
EC	HMDB0000641	L-Glutamine	Treg	Slc3a2	7.97482	0
MSC	HMDB0000641	L-Glutamine	Cytotoxic_T	Slc3a2	7.75968	0
Basophils	HMDB0000641	L-Glutamine	MSC	Slc3a2	7.60329	0
EC	HMDB0000641	L-Glutamine	Lymph_EC	Slc38a2	7.48188	0
EC	HMDB0000641	L-Glutamine	Bcells	Slc38a1	7.47315	0
Pdgfra_APC	HMDB0000641	L-Glutamine	MSC	Slc3a2	7.31988	0
EC	HMDB0000641	L-Glutamine	ILC2s	Slc3a2	7.26956	0
Basophils	HMDB0000641	L-Glutamine	NK	Slc3a2	7.24159	0
Basophils	HMDB0000641	L-Glutamine	Basophils	Slc3a2	7.12059	0
EC	HMDB0000641	L-Glutamine	ILC2s	Slc38a1	6.99695	0
Pdgfra_APC	HMDB0000641	L-Glutamine	NK	Slc3a2	6.97168	0
MSC	HMDB0000641	L-Glutamine	Treg	Slc3a2	6.95609	0
Pdgfra_APC	HMDB0000641	L-Glutamine	Basophils	Slc3a2	6.86244	0
Basophils	HMDB0000641	L-Glutamine	Pdgfra_APC	Slc1a5	6.71898	0
MSC	HMDB0000641	L-Glutamine	Lymph_EC	Slc38a2	6.52858	0
MSC	HMDB0000641	L-Glutamine	Bcells	Slc38a1	6.51943	0
MSC	HMDB0000214	Ornithine	MSC	Slc7a2	6.46619	0
Pdgfra_APC	HMDB0000641	L-Glutamine	Pdgfra_APC	Slc1a5	6.45839	0
EC	HMDB0000641	L-Glutamine	VSM	Slc1a5	6.42342	0
Basophils	HMDB0000641	L-Glutamine	Cytotoxic_T	Slc3a2	6.37016	0
EC	HMDB0000641	L-Glutamine	CD8T	Slc3a2	6.33869	0
MSC	HMDB0000641	L-Glutamine	ILC2s	Slc3a2	6.33385	0
Basophils	HMDB0000112	gamma-Aminobutyric acid	EC	Slc6a6	6.18301	0
Pdgfra_APC	HMDB0000641	L-Glutamine	Cytotoxic_T	Slc3a2	6.13513	0
EC	HMDB0000641	L-Glutamine	ILC2s	Slc38a2	6.12339	0
MSC	HMDB0000641	L-Glutamine	ILC2s	Slc38a1	6.11234	0
Platelets	HMDB0000112	gamma-Aminobutyric acid	EC	Slc6a6	6.03715	0
Pericytes	HMDB0000112	gamma-Aminobutyric acid	EC	Slc6a6	5.93978	0
EC	HMDB0000641	L-Glutamine	EC	Slc38a2	5.84829	0
EC	HMDB0000641	L-Glutamine	Pdgfra_APC	Slc38a2	5.84719	0
EC	HMDB0000641	L-Glutamine	Macrophages	Slc38a1	5.80079	0
Basophils	HMDB0000641	L-Glutamine	Treg	Slc3a2	5.70682	0
MSC	HMDB0000641	L-Glutamine	VSM	Slc1a5	5.65047	0
MSC	HMDB0000641	L-Glutamine	CD8T	Slc3a2	5.529	0
EC	HMDB0000641	L-Glutamine	Macrophages	Slc3a2	5.51808	0
Pdgfra_APC	HMDB0000641	L-Glutamine	Treg	Slc3a2	5.49594	0
Basophils	HMDB0000641	L-Glutamine	Lymph_EC	Slc38a2	5.35005	0
MSC	HMDB0000641	L-Glutamine	ILC2s	Slc38a2	5.34918	0
Basophils	HMDB0000641	L-Glutamine	Bcells	Slc38a1	5.34413	0
Pdgfra_APC	HMDB0000112	gamma-Aminobutyric acid	Neutrophils	Slc6a6	5.34363	0
EC	HMDB0000641	L-Glutamine	Cytotoxic_T	Slc38a1	5.31211	0
EC	HMDB0000641	L-Glutamine	Treg	Slc38a1	5.24973	0
EC	HMDB0000641	L-Glutamine	Cytotoxic_T	Slc38a2	5.24573	0
EC	HMDB0000641	L-Glutamine	NK	Slc38a2	5.23399	0
EC	HMDB0000112	gamma-Aminobutyric acid	Neutrophils	Slc6a6	5.21035	0
Basophils	HMDB0000641	L-Glutamine	ILC2s	Slc3a2	5.20193	0
EC	HMDB0000641	L-Glutamine	EC	Slc3a2	5.17506	0
Pdgfra_APC	HMDB0000641	L-Glutamine	Lymph_EC	Slc38a2	5.15423	0
Pdgfra_APC	HMDB0000641	L-Glutamine	Bcells	Slc38a1	5.14526	0
EC	HMDB0000641	L-Glutamine	VSM	Slc38a2	5.1099	0
MSC	HMDB0000641	L-Glutamine	EC	Slc38a2	5.09963	0
MSC	HMDB0000641	L-Glutamine	Pdgfra_APC	Slc38a2	5.09882	0
NMSC	HMDB0000067	Cholesterol	EC	Cd36	5.08505	0
EC	HMDB0000641	L-Glutamine	Bcells	Slc38a2	5.0848	0
EC	HMDB0000641	L-Glutamine	NMSC	Slc1a5	5.06562	0
MSC	HMDB0000641	L-Glutamine	Macrophages	Slc38a1	5.05783	0
Basophils	HMDB0000641	L-Glutamine	ILC2s	Slc38a1	5.01409	0
Pdgfra_APC	HMDB0000641	L-Glutamine	ILC2s	Slc3a2	5.00426	0
EC	HMDB0000641	L-Glutamine	Platelets	Slc38a1	4.98466	0
EC	HMDB0000641	L-Glutamine	CD8T	Slc38a2	4.97784	0
EC	HMDB0000641	L-Glutamine	MSC	Slc38a2	4.90398	0
Erythroid-like	HMDB0003178	Heme	Pdgfra_APC	Lrp1	4.88785	0
EC	HMDB0000641	L-Glutamine	Lymph_EC	Slc3a2	4.82369	0
MSC	HMDB0000641	L-Glutamine	Macrophages	Slc3a2	4.81822	0
Pdgfra_APC	HMDB0000641	L-Glutamine	ILC2s	Slc38a1	4.81567	0
EC	HMDB0000641	L-Glutamine	NK	Slc38a1	4.81063	0
EC	HMDB0000641	L-Glutamine	Basophils	Slc38a2	4.80242	0
EC	HMDB0000641	L-Glutamine	CD4T	Slc38a2	4.73052	0
EC	HMDB0000641	L-Glutamine	Macrophages	Slc38a2	4.72858	0
EC	HMDB0000641	L-Glutamine	Pericytes	Slc38a2	4.71949	0
NMSC	HMDB0000067	Cholesterol	ILC2s	Rora	4.68759	0
NMSC	HMDB0000067	Cholesterol	Treg	Rora	4.65677	0
MSC	HMDB0000641	L-Glutamine	Cytotoxic_T	Slc38a1	4.64077	0
EC	HMDB0000641	L-Glutamine	NMSC	Slc38a2	4.62456	0
EC	HMDB0000641	L-Glutamine	Macrophages	Slc1a5	4.58117	0
MSC	HMDB0000641	L-Glutamine	Treg	Slc38a1	4.57881	0
MSC	HMDB0000641	L-Glutamine	Cytotoxic_T	Slc38a2	4.57798	0
Basophils	HMDB0000641	L-Glutamine	VSM	Slc1a5	4.56874	0
MSC	HMDB0000641	L-Glutamine	NK	Slc38a2	4.56684	0
EC	HMDB0000641	L-Glutamine	Treg	Slc38a2	4.53353	0
Basophils	HMDB0000641	L-Glutamine	CD8T	Slc3a2	4.53297	0
MSC	HMDB0000641	L-Glutamine	EC	Slc3a2	4.51633	0
MSC	HMDB0000641	L-Glutamine	VSM	Slc38a2	4.45819	0
MSC	HMDB0000641	L-Glutamine	NMSC	Slc1a5	4.45607	0
MSC	HMDB0000641	L-Glutamine	Bcells	Slc38a2	4.43593	0
Pdgfra_APC	HMDB0000641	L-Glutamine	VSM	Slc1a5	4.39154	0
Macrophages	HMDB0000112	gamma-Aminobutyric acid	EC	Slc6a6	4.37628	0
Basophils	HMDB0000641	L-Glutamine	ILC2s	Slc38a2	4.37571	0
Pdgfra_APC	HMDB0000641	L-Glutamine	CD8T	Slc3a2	4.36468	0
MSC	HMDB0000641	L-Glutamine	Platelets	Slc38a1	4.35056	0
MSC	HMDB0000641	L-Glutamine	CD8T	Slc38a2	4.34251	0
EC	HMDB0000641	L-Glutamine	Bcells	Slc3a2	4.28883	0
MSC	HMDB0000641	L-Glutamine	MSC	Slc38a2	4.27768	0
Pdgfra_APC	HMDB0000641	L-Glutamine	ILC2s	Slc38a2	4.21625	0
MSC	HMDB0000641	L-Glutamine	Lymph_EC	Slc3a2	4.21325	0
EC	HMDB0000067	Cholesterol	EC	Cd36	4.21251	0
EC	HMDB0000641	L-Glutamine	CD4T	Slc3a2	4.21118	0
MSC	HMDB0000641	L-Glutamine	NK	Slc38a1	4.19817	0
MSC	HMDB0000641	L-Glutamine	Basophils	Slc38a2	4.18904	0
Basophils	HMDB0000641	L-Glutamine	EC	Slc38a2	4.18172	0
Basophils	HMDB0000641	L-Glutamine	Pdgfra_APC	Slc38a2	4.17989	0
Basophils	HMDB0000641	L-Glutamine	Macrophages	Slc38a1	4.14586	0
MSC	HMDB0000641	L-Glutamine	CD4T	Slc38a2	4.1267	0
MSC	HMDB0000641	L-Glutamine	Macrophages	Slc38a2	4.12547	0
MSC	HMDB0000641	L-Glutamine	Pericytes	Slc38a2	4.11752	0
EC	HMDB0000641	L-Glutamine	Cytotoxic_T	Slc1a5	4.09258	0
MSC	HMDB0000641	L-Glutamine	NMSC	Slc38a2	4.03447	0
MSC	HMDB0000641	L-Glutamine	Macrophages	Slc1a5	4.02991	0
Pdgfra_APC	HMDB0000641	L-Glutamine	EC	Slc38a2	4.02697	0
EC	HMDB0000641	L-Glutamine	ILC2s	Slc1a5	4.02579	0
Pdgfra_APC	HMDB0000641	L-Glutamine	Pdgfra_APC	Slc38a2	4.02569	0
Pdgfra_APC	HMDB0000641	L-Glutamine	Macrophages	Slc38a1	3.99493	0
MSC	HMDB0000641	L-Glutamine	Treg	Slc38a2	3.95622	0
Basophils	HMDB0000641	L-Glutamine	Macrophages	Slc3a2	3.94455	0
EC	HMDB0000641	L-Glutamine	Erythroid-like	Slc38a1	3.91961	0
VSM	HMDB0000112	gamma-Aminobutyric acid	EC	Slc6a6	3.88538	0
EC	HMDB0000067	Cholesterol	ILC2s	Rora	3.88324	0
Pdgfra_APC	HMDB0000112	gamma-Aminobutyric acid	Macrophages	Slc6a6	3.87579	0
Basophils	HMDB0000112	gamma-Aminobutyric acid	Neutrophils	Slc6a6	3.872	0
EC	HMDB0000067	Cholesterol	Treg	Rora	3.85771	0
EC	HMDB0000641	L-Glutamine	CD8T	Slc38a1	3.82372	0
Pdgfra_APC	HMDB0000641	L-Glutamine	Macrophages	Slc3a2	3.8014	0
Basophils	HMDB0000641	L-Glutamine	Cytotoxic_T	Slc38a1	3.80051	0
EC	HMDB0000641	L-Glutamine	Basophils	Slc7a5	3.79825	0
Platelets	HMDB0000112	gamma-Aminobutyric acid	Neutrophils	Slc6a6	3.78066	0
EC	HMDB0000112	gamma-Aminobutyric acid	Macrophages	Slc6a6	3.77913	0
Basophils	HMDB0000641	L-Glutamine	Cytotoxic_T	Slc38a2	3.75175	0
Basophils	HMDB0000641	L-Glutamine	Treg	Slc38a1	3.75044	0
Basophils	HMDB0000641	L-Glutamine	NK	Slc38a2	3.74257	0
MSC	HMDB0000641	L-Glutamine	Bcells	Slc3a2	3.74179	0
EC	HMDB0000641	L-Glutamine	Platelets	Slc38a2	3.72114	0
Pericytes	HMDB0000112	gamma-Aminobutyric acid	Neutrophils	Slc6a6	3.71968	0
Basophils	HMDB0000641	L-Glutamine	EC	Slc3a2	3.70412	0
EC	HMDB0000641	L-Glutamine	Treg	Slc1a5	3.69049	0
MSC	HMDB0000641	L-Glutamine	CD4T	Slc3a2	3.67462	0
Pdgfra_APC	HMDB0000641	L-Glutamine	Cytotoxic_T	Slc38a1	3.65932	0
Basophils	HMDB0000641	L-Glutamine	VSM	Slc38a2	3.65325	0
Erythroid-like	HMDB0003178	Heme	Pericytes	Lrp1	3.63868	0
Basophils	HMDB0000641	L-Glutamine	Bcells	Slc38a2	3.63579	0
NK	HMDB0000641	L-Glutamine	MSC	Slc3a2	3.6226	0
Lymph_EC	HMDB0000112	gamma-Aminobutyric acid	EC	Slc6a6	3.61701	0
Pdgfra_APC	HMDB0000641	L-Glutamine	Treg	Slc38a1	3.61423	0
Pdgfra_APC	HMDB0000641	L-Glutamine	Cytotoxic_T	Slc38a2	3.61212	0
Pdgfra_APC	HMDB0000641	L-Glutamine	NK	Slc38a2	3.60428	0
Basophils	HMDB0000641	L-Glutamine	NMSC	Slc1a5	3.60299	0
MSC	HMDB0000641	L-Glutamine	Cytotoxic_T	Slc1a5	3.60011	0
Neutrophils	HMDB0000214	Ornithine	MSC	Slc7a2	3.5692	0
Pdgfra_APC	HMDB0000641	L-Glutamine	EC	Slc3a2	3.56521	0
Basophils	HMDB0000641	L-Glutamine	Platelets	Slc38a1	3.5638	0
Basophils	HMDB0000641	L-Glutamine	CD8T	Slc38a2	3.55936	0
EC	HMDB0000641	L-Glutamine	MSC	Slc1a5	3.54673	0
MSC	HMDB0000641	L-Glutamine	ILC2s	Slc1a5	3.54136	0
EC	HMDB0000641	L-Glutamine	Erythroid-like	Slc38a2	3.52154	0
Pdgfra_APC	HMDB0000641	L-Glutamine	VSM	Slc38a2	3.51821	0
Pericytes	HMDB0000517	L-Arginine	MSC	Slc7a2	3.518	0
Basophils	HMDB0000641	L-Glutamine	MSC	Slc38a2	3.50874	0
Pdgfra_APC	HMDB0000641	L-Glutamine	Bcells	Slc38a2	3.50087	0
Pdgfra_APC	HMDB0000641	L-Glutamine	NMSC	Slc1a5	3.46325	0
NK	HMDB0000641	L-Glutamine	NK	Slc3a2	3.45424	0
Basophils	HMDB0000641	L-Glutamine	Lymph_EC	Slc3a2	3.44195	0
Basophils	HMDB0000641	L-Glutamine	NK	Slc38a1	3.43936	0
Basophils	HMDB0000641	L-Glutamine	Basophils	Slc38a2	3.43506	0
Pdgfra_APC	HMDB0000641	L-Glutamine	Platelets	Slc38a1	3.43209	0
Pdgfra_APC	HMDB0000641	L-Glutamine	CD8T	Slc38a2	3.42681	0
MSC	HMDB0000641	L-Glutamine	Erythroid-like	Slc38a1	3.41842	0
NK	HMDB0000641	L-Glutamine	Basophils	Slc3a2	3.40084	0
Basophils	HMDB0000641	L-Glutamine	CD4T	Slc38a2	3.3823	0
Basophils	HMDB0000641	L-Glutamine	Macrophages	Slc38a2	3.38104	0
Pdgfra_APC	HMDB0000641	L-Glutamine	MSC	Slc38a2	3.37796	0
Basophils	HMDB0000641	L-Glutamine	Pericytes	Slc38a2	3.37382	0
MSC	HMDB0000641	L-Glutamine	Basophils	Slc7a5	3.3412	0
MSC	HMDB0000641	L-Glutamine	CD8T	Slc38a1	3.33564	0
Pdgfra_APC	HMDB0000641	L-Glutamine	Lymph_EC	Slc3a2	3.31428	0
Pdgfra_APC	HMDB0000641	L-Glutamine	NK	Slc38a1	3.31232	0
NMSC	HMDB0000067	Cholesterol	Pericytes	Cd36	3.30995	0
Basophils	HMDB0000641	L-Glutamine	NMSC	Slc38a2	3.30818	0
Pdgfra_APC	HMDB0000641	L-Glutamine	Basophils	Slc38a2	3.30507	0
Bcells	HMDB0000169	D-Mannose	Neutrophils	Slc2a3	3.30093	0
Cytotoxic_T	HMDB0000641	L-Glutamine	MSC	Slc3a2	3.26878	0
Basophils	HMDB0000641	L-Glutamine	Macrophages	Slc1a5	3.25842	0
Pdgfra_APC	HMDB0000641	L-Glutamine	CD4T	Slc38a2	3.25668	0
Pdgfra_APC	HMDB0000641	L-Glutamine	Macrophages	Slc38a2	3.25553	0
Pdgfra_APC	HMDB0000641	L-Glutamine	Pericytes	Slc38a2	3.2481	0
MSC	HMDB0000641	L-Glutamine	Platelets	Slc38a2	3.24789	0
MSC	HMDB0000641	L-Glutamine	Treg	Slc1a5	3.24641	0
Basophils	HMDB0000641	L-Glutamine	Treg	Slc38a2	3.24262	0
NK	HMDB0000641	L-Glutamine	Pdgfra_APC	Slc1a5	3.23625	0
EC	HMDB0000641	L-Glutamine	VSM	Slc3a2	3.21948	0
ILC2s	HMDB0000641	L-Glutamine	MSC	Slc3a2	3.219	0
EC	HMDB0000641	L-Glutamine	Pdgfra_APC	Slc3a2	3.20221	0
Pdgfra_APC	HMDB0000641	L-Glutamine	NMSC	Slc38a2	3.18401	0
Treg	HMDB0000273	Thymidine	Pericytes	Slc29a1	3.167	0
MSC	HMDB0000067	Cholesterol	EC	Cd36	3.14572	0
EC	HMDB0000641	L-Glutamine	Platelets	Slc3a2	3.13911	0
Pdgfra_APC	HMDB0000641	L-Glutamine	Macrophages	Slc1a5	3.13204	0
Pdgfra_APC	HMDB0000641	L-Glutamine	Treg	Slc38a2	3.12104	0
MSC	HMDB0000641	L-Glutamine	MSC	Slc1a5	3.11995	0
Cytotoxic_T	HMDB0000641	L-Glutamine	NK	Slc3a2	3.11217	0
EC	HMDB0000641	L-Glutamine	NK	Slc1a5	3.08228	0
MSC	HMDB0000641	L-Glutamine	Erythroid-like	Slc38a2	3.0714	0
ILC2s	HMDB0000641	L-Glutamine	NK	Slc3a2	3.07052	0
Basophils	HMDB0000641	L-Glutamine	Bcells	Slc3a2	3.06646	0
Cytotoxic_T	HMDB0000641	L-Glutamine	Basophils	Slc3a2	3.06332	0
EC	HMDB0000641	L-Glutamine	NMSC	Slc3a2	3.05286	0
NK	HMDB0000641	L-Glutamine	Cytotoxic_T	Slc3a2	3.03759	0
EC	HMDB0000641	L-Glutamine	Bcells	Slc1a5	3.03542	0
ILC2s	HMDB0000641	L-Glutamine	Basophils	Slc3a2	3.02763	0
Bcells	HMDB0000112	gamma-Aminobutyric acid	EC	Slc6a6	3.01517	0
Basophils	HMDB0000641	L-Glutamine	CD4T	Slc3a2	3.00924	0
EC	HMDB0000641	L-Glutamine	Neutrophils	Slc3a2	2.99187	0
EC	HMDB0000641	L-Glutamine	Neutrophils	Slc38a2	2.95752	0
Pdgfra_APC	HMDB0000641	L-Glutamine	Bcells	Slc3a2	2.95257	0
ILC2s	HMDB0000641	L-Glutamine	Pdgfra_APC	Slc1a5	2.92164	0
Basophils	HMDB0000641	L-Glutamine	Cytotoxic_T	Slc1a5	2.9109	0
Cytotoxic_T	HMDB0000641	L-Glutamine	Pdgfra_APC	Slc1a5	2.90742	0
MSC	HMDB0000067	Cholesterol	ILC2s	Rora	2.89984	0
Pdgfra_APC	HMDB0000641	L-Glutamine	CD4T	Slc3a2	2.89873	0
MSC	HMDB0000067	Cholesterol	Treg	Rora	2.88078	0
Basophils	HMDB0000641	L-Glutamine	ILC2s	Slc1a5	2.86339	0
Macrophages	HMDB0000641	L-Glutamine	MSC	Slc3a2	2.84677	0
Basophils	HMDB0000112	gamma-Aminobutyric acid	Macrophages	Slc6a6	2.8084	0
MSC	HMDB0000641	L-Glutamine	VSM	Slc3a2	2.80778	0
EC	HMDB0000641	L-Glutamine	CD8T	Slc1a5	2.8067	0
Basophils	HMDB0000641	L-Glutamine	Erythroid-like	Slc38a1	2.80242	0
Pdgfra_APC	HMDB0000641	L-Glutamine	Cytotoxic_T	Slc1a5	2.798	0
MSC	HMDB0000641	L-Glutamine	Pdgfra_APC	Slc3a2	2.79243	0
EC	HMDB0000641	L-Glutamine	CD4T	Slc38a1	2.78897	0
Pdgfra_APC	HMDB0000641	L-Glutamine	ILC2s	Slc1a5	2.75234	0
Platelets	HMDB0000112	gamma-Aminobutyric acid	Macrophages	Slc6a6	2.74215	0
EC	HMDB0000067	Cholesterol	Pericytes	Cd36	2.74199	0
Macrophages	HMDB0000112	gamma-Aminobutyric acid	Neutrophils	Slc6a6	2.74056	0
MSC	HMDB0000641	L-Glutamine	Platelets	Slc3a2	2.74053	0
Cytotoxic_T	HMDB0000641	L-Glutamine	Cytotoxic_T	Slc3a2	2.7365	0
Pdgfra_APC	HMDB0000517	L-Arginine	MSC	Slc7a2	2.73524	0
Basophils	HMDB0000641	L-Glutamine	CD8T	Slc38a1	2.73327	0
NK	HMDB0000641	L-Glutamine	Treg	Slc3a2	2.72091	0
Macrophages	HMDB0000641	L-Glutamine	NK	Slc3a2	2.71179	0
MSC	HMDB0000641	L-Glutamine	NK	Slc1a5	2.71138	0
Treg	HMDB0000296	Uridine	Pericytes	Slc29a1	2.70638	0
MSC	HMDB0003178	Heme	Pdgfra_APC	Lrp1	2.702	0
Basophils	HMDB0000641	L-Glutamine	Basophils	Slc7a5	2.70155	0
Pdgfra_APC	HMDB0000641	L-Glutamine	Erythroid-like	Slc38a1	2.6999	0
Pericytes	HMDB0000112	gamma-Aminobutyric acid	Macrophages	Slc6a6	2.69792	0
NMSC	HMDB0003178	Heme	Pdgfra_APC	Lrp1	2.68101	0
ILC2s	HMDB0000112	gamma-Aminobutyric acid	EC	Slc6a6	2.67687	0
MSC	HMDB0000641	L-Glutamine	Bcells	Slc1a5	2.67016	0
Macrophages	HMDB0000641	L-Glutamine	Basophils	Slc3a2	2.66996	0
MSC	HMDB0000641	L-Glutamine	NMSC	Slc3a2	2.66647	0
Basophils	HMDB0000641	L-Glutamine	Platelets	Slc38a2	2.66035	0
Pdgfra_APC	HMDB0000641	L-Glutamine	CD8T	Slc38a1	2.63234	0
Basophils	HMDB0000641	L-Glutamine	Treg	Slc1a5	2.62491	0
MSC	HMDB0000641	L-Glutamine	Neutrophils	Slc3a2	2.61148	0
Pericytes	HMDB0000067	Cholesterol	EC	Cd36	2.6005	0
Pdgfra_APC	HMDB0000641	L-Glutamine	Basophils	Slc7a5	2.59677	0
MSC	HMDB0000641	L-Glutamine	Neutrophils	Slc38a2	2.58148	0
Pdgfra_APC	HMDB0000641	L-Glutamine	Platelets	Slc38a2	2.56301	0
NK	HMDB0000641	L-Glutamine	Lymph_EC	Slc38a2	2.5528	0
NK	HMDB0000641	L-Glutamine	Bcells	Slc38a1	2.54901	0
Pdgfra_APC	HMDB0000641	L-Glutamine	Treg	Slc1a5	2.5231	0
Basophils	HMDB0000641	L-Glutamine	MSC	Slc1a5	2.52266	0
Basophils	HMDB0000641	L-Glutamine	Erythroid-like	Slc38a2	2.51747	0
Macrophages	HMDB0000641	L-Glutamine	Pdgfra_APC	Slc1a5	2.51567	0
EC	HMDB0000641	L-Glutamine	Basophils	Slc38a1	2.51435	0
NK	HMDB0000112	gamma-Aminobutyric acid	EC	Slc6a6	2.50253	0
ILC2s	HMDB0000169	D-Mannose	Neutrophils	Slc2a3	2.48124	0
NK	HMDB0000641	L-Glutamine	ILC2s	Slc3a2	2.48003	0
NMSC	HMDB0000067	Cholesterol	MSC	Ldlr	2.47733	0
Neutrophils	HMDB0001178	Adenosine diphosphate ribose	Neutrophils	Trpm2	2.47697	0
MSC	HMDB0000641	L-Glutamine	CD8T	Slc1a5	2.46896	0
Cytotoxic_T	HMDB0000641	L-Glutamine	Treg	Slc3a2	2.44958	0
Pdgfra_APC	HMDB0000112	gamma-Aminobutyric acid	Basophils	Gabbr1	2.44827	0
MSC	HMDB0000641	L-Glutamine	CD4T	Slc38a1	2.43322	0
VSM	HMDB0000112	gamma-Aminobutyric acid	Neutrophils	Slc6a6	2.43315	0
NMSC	HMDB0000067	Cholesterol	Lymph_EC	Abcg2	2.43037	0
MSC	HMDB0000214	Ornithine	Bcells	Slc7a1	2.4297	0
Pdgfra_APC	HMDB0000641	L-Glutamine	MSC	Slc1a5	2.42482	0
Pdgfra_APC	HMDB0000641	L-Glutamine	Erythroid-like	Slc38a2	2.42401	0
EC	HMDB0000641	L-Glutamine	Erythroid-like	Slc3a2	2.40873	0
Pericytes	HMDB0000067	Cholesterol	ILC2s	Rora	2.39724	0
EC	HMDB0000112	gamma-Aminobutyric acid	Basophils	Gabbr1	2.38721	0
Cytotoxic_T	HMDB0000112	gamma-Aminobutyric acid	EC	Slc6a6	2.38566	0
Macrophages	HMDB0000641	L-Glutamine	Cytotoxic_T	Slc3a2	2.38552	0
NK	HMDB0000641	L-Glutamine	ILC2s	Slc38a1	2.38506	0
Neutrophils	HMDB0000112	gamma-Aminobutyric acid	EC	Slc6a6	2.38421	0
Pericytes	HMDB0000067	Cholesterol	Treg	Rora	2.38148	0
Treg	HMDB0000273	Thymidine	Pdgfra_APC	Slc29a1	2.34382	0
Lymph_EC	HMDB0000169	D-Mannose	Neutrophils	Slc2a3	2.33247	0
CD8T	HMDB0000641	L-Glutamine	MSC	Slc3a2	2.30734	0
Basophils	HMDB0000641	L-Glutamine	VSM	Slc3a2	2.30285	0
Cytotoxic_T	HMDB0000641	L-Glutamine	Lymph_EC	Slc38a2	2.30071	0
Cytotoxic_T	HMDB0000641	L-Glutamine	Bcells	Slc38a1	2.29574	0
Basophils	HMDB0000641	L-Glutamine	Pdgfra_APC	Slc3a2	2.29009	0
Lymph_EC	HMDB0000112	gamma-Aminobutyric acid	Neutrophils	Slc6a6	2.26508	0
Cytotoxic_T	HMDB0000641	L-Glutamine	ILC2s	Slc3a2	2.23251	0
Macrophages	HMDB0000517	L-Arginine	MSC	Slc7a2	2.23171	0
Pdgfra_APC	HMDB0000112	gamma-Aminobutyric acid	VSM	Slc6a6	2.22838	0
Pdgfra_APC	HMDB0000641	L-Glutamine	VSM	Slc3a2	2.21751	0
Pdgfra_APC	HMDB0000641	L-Glutamine	Pdgfra_APC	Slc3a2	2.20399	0
NK	HMDB0000641	L-Glutamine	VSM	Slc1a5	2.20057	0
CD8T	HMDB0000641	L-Glutamine	NK	Slc3a2	2.19862	0
NMSC	HMDB0000067	Cholesterol	Cytotoxic_T	Rora	2.198	0
Basophils	HMDB0000641	L-Glutamine	NK	Slc1a5	2.19231	0
Neutrophils	HMDB0000097	Choline	NMSC	Slc44a1	2.1863	0
EC	HMDB0000112	gamma-Aminobutyric acid	VSM	Slc6a6	2.17281	0
CD8T	HMDB0000641	L-Glutamine	Basophils	Slc3a2	2.1648	0
NK	HMDB0000641	L-Glutamine	CD8T	Slc3a2	2.16213	0
Pdgfra_APC	HMDB0000641	L-Glutamine	Platelets	Slc3a2	2.16144	0
EC	HMDB0000641	L-Glutamine	Pericytes	Slc1a5	2.16074	0
EC	HMDB0000641	L-Glutamine	CD4T	Slc1a5	2.16021	0
Basophils	HMDB0000641	L-Glutamine	Bcells	Slc1a5	2.15898	0
Cytotoxic_T	HMDB0000641	L-Glutamine	ILC2s	Slc38a1	2.15015	0
Macrophages	HMDB0000641	L-Glutamine	Treg	Slc3a2	2.13796	0
Pericytes	HMDB0000641	L-Glutamine	MSC	Slc3a2	2.13063	0
Basophils	HMDB0000641	L-Glutamine	Neutrophils	Slc38a2	2.11663	0
Pdgfra_APC	HMDB0000112	gamma-Aminobutyric acid	Basophils	Slc6a6	2.11227	0
Pdgfra_APC	HMDB0000641	L-Glutamine	NK	Slc1a5	2.10728	0
Pdgfra_APC	HMDB0000641	L-Glutamine	NMSC	Slc3a2	2.10146	0
NK	HMDB0000641	L-Glutamine	ILC2s	Slc38a2	2.08898	0
Pdgfra_APC	HMDB0000641	L-Glutamine	Bcells	Slc1a5	2.07525	0
ILC2s	HMDB0000296	Uridine	Pericytes	Slc29a1	2.0728	0
VSM	HMDB0000286	Uridine diphosphate glucose	Basophils	P2ry14	2.06214	0
Pdgfra_APC	HMDB0000641	L-Glutamine	Neutrophils	Slc3a2	2.06043	0
EC	HMDB0000112	gamma-Aminobutyric acid	Basophils	Slc6a6	2.05959	0
EC	HMDB0000067	Cholesterol	MSC	Ldlr	2.05225	0
NMSC	HMDB0000067	Cholesterol	Macrophages	Ldlr	2.0521	0
CD8T	HMDB0000641	L-Glutamine	Pdgfra_APC	Slc1a5	2.05023	0
MSC	HMDB0000067	Cholesterol	Pericytes	Cd36	2.0476	0
Bcells	HMDB0000169	D-Mannose	Basophils	Slc2a3	2.04575	0
Pdgfra_APC	HMDB0000641	L-Glutamine	Neutrophils	Slc38a2	2.037	0
Treg	HMDB0000517	L-Arginine	MSC	Slc7a2	2.03561	0
Pdgfra_APC	HMDB0000112	gamma-Aminobutyric acid	Platelets	Slc6a6	2.03152	0
Pericytes	HMDB0000641	L-Glutamine	NK	Slc3a2	2.03051	0
Pdgfra_APC	HMDB0000112	gamma-Aminobutyric acid	MSC	Slc6a8	2.0228	0
Bcells	HMDB0000169	D-Mannose	Platelets	Slc2a3	2.01556	0
EC	HMDB0000067	Cholesterol	Lymph_EC	Abcg2	2.01334	0
CD4T	HMDB0000169	D-Mannose	Neutrophils	Slc2a3	2.01298	0
MSC	HMDB0003178	Heme	Pericytes	Lrp1	2.01146	0
Bcells	HMDB0000296	Uridine	Pericytes	Slc29a1	2.00986	0
Macrophages	HMDB0000641	L-Glutamine	Lymph_EC	Slc38a2	2.00521	0
Treg	HMDB0000296	Uridine	Pdgfra_APC	Slc29a1	2.00292	0
Macrophages	HMDB0000641	L-Glutamine	Bcells	Slc38a1	2.00192	0
Pericytes	HMDB0000641	L-Glutamine	Basophils	Slc3a2	1.99859	0
Basophils	HMDB0000641	L-Glutamine	CD8T	Slc1a5	1.9963	0
NMSC	HMDB0003178	Heme	Pericytes	Lrp1	1.99584	0
NK	HMDB0000641	L-Glutamine	Pdgfra_APC	Slc38a2	1.99447	0
NK	HMDB0000641	L-Glutamine	EC	Slc38a2	1.99438	0
Cytotoxic_T	HMDB0000517	L-Arginine	MSC	Slc7a2	1.99239	0
Macrophages	HMDB0000112	gamma-Aminobutyric acid	Macrophages	Slc6a6	1.98776	0
ILC2s	HMDB0000641	L-Glutamine	VSM	Slc1a5	1.98664	0
EC	HMDB0000112	gamma-Aminobutyric acid	Platelets	Slc6a6	1.98085	0
EC	HMDB0000641	L-Glutamine	Pericytes	Slc3a2	1.97845	0
NK	HMDB0000641	L-Glutamine	Macrophages	Slc38a1	1.97845	0
Cytotoxic_T	HMDB0000641	L-Glutamine	VSM	Slc1a5	1.97697	0
EC	HMDB0000112	gamma-Aminobutyric acid	MSC	Slc6a8	1.97235	0
Macrophages	HMDB0000641	L-Glutamine	ILC2s	Slc3a2	1.94812	0
Cytotoxic_T	HMDB0000641	L-Glutamine	CD8T	Slc3a2	1.94799	0
Erythroid-like	HMDB0003178	Heme	Macrophages	Lrp1	1.93658	0
CD8T	HMDB0000641	L-Glutamine	Cytotoxic_T	Slc3a2	1.93452	0
CD4T	HMDB0000641	L-Glutamine	MSC	Slc3a2	1.92237	0
Pdgfra_APC	HMDB0000641	L-Glutamine	CD4T	Slc38a1	1.91998	0
Pdgfra_APC	HMDB0000641	L-Glutamine	CD8T	Slc1a5	1.91887	0
VSM	HMDB0000641	L-Glutamine	MSC	Slc3a2	1.91754	0
CD8T	HMDB0000273	Thymidine	Pericytes	Slc29a1	1.90281	0
Neutrophils	HMDB0000097	Choline	MSC	Slc44a1	1.90241	0
MSC	HMDB0000641	L-Glutamine	Pericytes	Slc1a5	1.90074	0
MSC	HMDB0000641	L-Glutamine	CD4T	Slc1a5	1.90026	0
Pericytes	HMDB0000641	L-Glutamine	Pdgfra_APC	Slc1a5	1.89498	0
Bcells	HMDB0000112	gamma-Aminobutyric acid	Neutrophils	Slc6a6	1.88819	0
NK	HMDB0000641	L-Glutamine	Macrophages	Slc3a2	1.88334	0
Cytotoxic_T	HMDB0000641	L-Glutamine	ILC2s	Slc38a2	1.88159	0
Erythroid-like	HMDB0003178	Heme	NMSC	Nr1d1	1.87583	0
Macrophages	HMDB0000641	L-Glutamine	ILC2s	Slc38a1	1.87143	0
NK	HMDB0000517	L-Arginine	MSC	Slc7a2	1.86027	0
VSM	HMDB0000273	Thymidine	Pericytes	Slc29a1	1.83614	0
CD4T	HMDB0000641	L-Glutamine	NK	Slc3a2	1.83082	0
Pericytes	HMDB0000169	D-Mannose	Neutrophils	Slc2a3	1.8302	0
VSM	HMDB0000641	L-Glutamine	NK	Slc3a2	1.82793	0
EC	HMDB0000067	Cholesterol	Cytotoxic_T	Rora	1.82084	0
NMSC	HMDB0000067	Cholesterol	Pdgfra_APC	Rora	1.81717	0
NK	HMDB0000641	L-Glutamine	Cytotoxic_T	Slc38a1	1.8123	0
VSM	HMDB0000517	L-Arginine	MSC	Slc7a2	1.80805	0
CD4T	HMDB0000641	L-Glutamine	Basophils	Slc3a2	1.80242	0
VSM	HMDB0000641	L-Glutamine	Basophils	Slc3a2	1.79884	0
Cytotoxic_T	HMDB0000641	L-Glutamine	EC	Slc38a2	1.79682	0
Cytotoxic_T	HMDB0000641	L-Glutamine	Pdgfra_APC	Slc38a2	1.79591	0
NK	HMDB0000641	L-Glutamine	Treg	Slc38a1	1.78974	0
NK	HMDB0000641	L-Glutamine	Cytotoxic_T	Slc38a2	1.78916	0
Pericytes	HMDB0000641	L-Glutamine	Cytotoxic_T	Slc3a2	1.7857	0
NK	HMDB0000641	L-Glutamine	NK	Slc38a2	1.78524	0
Macrophages	HMDB0000067	Cholesterol	EC	Cd36	1.78388	0
Cytotoxic_T	HMDB0000641	L-Glutamine	Macrophages	Slc38a1	1.78242	0
CD8T	HMDB0000169	D-Mannose	Neutrophils	Slc2a3	1.77812	0
Basophils	HMDB0000112	gamma-Aminobutyric acid	Basophils	Gabbr1	1.77402	0
NK	HMDB0000641	L-Glutamine	EC	Slc3a2	1.7664	0
VSM	HMDB0000112	gamma-Aminobutyric acid	Macrophages	Slc6a6	1.76479	0
Macrophages	HMDB0000097	Choline	NMSC	Slc44a1	1.74722	0
NK	HMDB0000641	L-Glutamine	VSM	Slc38a2	1.74296	0
NK	HMDB0000641	L-Glutamine	NMSC	Slc1a5	1.73541	0
NK	HMDB0000641	L-Glutamine	Bcells	Slc38a2	1.73436	0
Erythroid-like	HMDB0003178	Heme	NMSC	Lrp1	1.73353	0
Pdgfra_APC	HMDB0000641	L-Glutamine	Basophils	Slc38a1	1.73288	0
Platelets	HMDB0000112	gamma-Aminobutyric acid	Basophils	Gabbr1	1.73217	0
CD8T	HMDB0000641	L-Glutamine	Treg	Slc3a2	1.73193	0
VSM	HMDB0001220	Prostaglandin E2	Pericytes	Ptger2	1.72844	0
Cytotoxic_T	HMDB0000296	Uridine	Pericytes	Slc29a1	1.72712	0
NMSC	HMDB0000067	Cholesterol	Basophils	Ldlr	1.71741	0
Macrophages	HMDB0000641	L-Glutamine	VSM	Slc1a5	1.71059	0
VSM	HMDB0000641	L-Glutamine	Pdgfra_APC	Slc1a5	1.70698	0
CD4T	HMDB0000641	L-Glutamine	Pdgfra_APC	Slc1a5	1.70681	0
Pericytes	HMDB0000112	gamma-Aminobutyric acid	Basophils	Gabbr1	1.70423	0
NK	HMDB0000169	D-Mannose	Neutrophils	Slc2a3	1.70276	0
EC	HMDB0000067	Cholesterol	Macrophages	Ldlr	1.69998	0
NK	HMDB0000641	L-Glutamine	Platelets	Slc38a1	1.6998	0
Lymph_EC	HMDB0000517	L-Arginine	MSC	Slc7a2	1.69837	0
Macrophages	HMDB0000641	L-Glutamine	CD8T	Slc3a2	1.69803	0
NK	HMDB0000641	L-Glutamine	CD8T	Slc38a2	1.69795	0
Pericytes	HMDB0000067	Cholesterol	Pericytes	Cd36	1.69271	0
ILC2s	HMDB0000112	gamma-Aminobutyric acid	Neutrophils	Slc6a6	1.67634	0
NK	HMDB0000641	L-Glutamine	MSC	Slc38a2	1.67393	0
NK	HMDB0000273	Thymidine	Pericytes	Slc29a1	1.66428	0
Pdgfra_APC	HMDB0000641	L-Glutamine	Erythroid-like	Slc3a2	1.65875	0
NMSC	HMDB0000286	Uridine diphosphate glucose	Basophils	P2ry14	1.65104	0
Pdgfra_APC	HMDB0001220	Prostaglandin E2	Pericytes	Ptger2	1.64586	0
Macrophages	HMDB0000067	Cholesterol	ILC2s	Rora	1.64445	0
NK	HMDB0000641	L-Glutamine	Lymph_EC	Slc3a2	1.64314	0
Lymph_EC	HMDB0000112	gamma-Aminobutyric acid	Macrophages	Slc6a6	1.64289	0
NK	HMDB0000296	Uridine	Pericytes	Slc29a1	1.64203	0
NK	HMDB0000641	L-Glutamine	NK	Slc38a1	1.64132	0
NK	HMDB0000641	L-Glutamine	Basophils	Slc38a2	1.63801	0
Pdgfra_APC	HMDB0000286	Uridine diphosphate glucose	Basophils	P2ry14	1.63707	0
Macrophages	HMDB0000067	Cholesterol	Treg	Rora	1.63364	0
Pdgfra_APC	HMDB0000273	Thymidine	Pericytes	Slc29a1	1.62996	0
Treg	HMDB0000089	Cytidine	Pericytes	Slc29a1	1.62896	0
Basophils	HMDB0000517	L-Arginine	MSC	Slc7a2	1.62524	0
CD8T	HMDB0000641	L-Glutamine	Lymph_EC	Slc38a2	1.62522	0
Treg	HMDB0000169	D-Mannose	Neutrophils	Slc2a3	1.62357	0
CD8T	HMDB0000641	L-Glutamine	Bcells	Slc38a1	1.62261	0
Basophils	HMDB0000112	gamma-Aminobutyric acid	VSM	Slc6a6	1.61469	0
NK	HMDB0000641	L-Glutamine	CD4T	Slc38a2	1.61346	0
NK	HMDB0000641	L-Glutamine	Macrophages	Slc38a2	1.61293	0
Cytotoxic_T	HMDB0000641	L-Glutamine	Cytotoxic_T	Slc38a2	1.61157	0
CD4T	HMDB0000641	L-Glutamine	Cytotoxic_T	Slc3a2	1.61076	0
NMSC	HMDB0000169	D-Mannose	Neutrophils	Slc2a3	1.61067	0
NK	HMDB0000641	L-Glutamine	Pericytes	Slc38a2	1.60941	0
Cytotoxic_T	HMDB0000641	L-Glutamine	NK	Slc38a2	1.60809	0
VSM	HMDB0000641	L-Glutamine	Cytotoxic_T	Slc3a2	1.60688	0
NK	HMDB0000641	L-Glutamine	NMSC	Slc38a2	1.5777	0
CD8T	HMDB0000641	L-Glutamine	ILC2s	Slc3a2	1.57746	0
Platelets	HMDB0000112	gamma-Aminobutyric acid	VSM	Slc6a6	1.5766	0
Treg	HMDB0000112	gamma-Aminobutyric acid	EC	Slc6a6	1.57075	0
Cytotoxic_T	HMDB0000641	L-Glutamine	VSM	Slc38a2	1.56986	0
NK	HMDB0000641	L-Glutamine	Macrophages	Slc1a5	1.56944	0
NK	HMDB0000112	gamma-Aminobutyric acid	Neutrophils	Slc6a6	1.56716	0
Cytotoxic_T	HMDB0000641	L-Glutamine	NMSC	Slc1a5	1.55908	0
Pericytes	HMDB0000112	gamma-Aminobutyric acid	VSM	Slc6a6	1.55117	0
Pericytes	HMDB0000517	L-Arginine	Lymph_EC	Slc38a4	1.54846	0
NK	HMDB0000641	L-Glutamine	Treg	Slc38a2	1.54637	0
Erythroid-like	HMDB0000169	D-Mannose	Neutrophils	Slc2a3	1.54387	0
ILC2s	HMDB0000169	D-Mannose	Basophils	Slc2a3	1.53775	0
Basophils	HMDB0000641	L-Glutamine	Pericytes	Slc1a5	1.53686	0
Basophils	HMDB0000641	L-Glutamine	CD4T	Slc1a5	1.53647	0
ILC2s	HMDB0000296	Uridine	Pdgfra_APC	Slc29a1	1.53403	0
MSC	HMDB0000067	Cholesterol	MSC	Ldlr	1.53253	0
Pdgfra_APC	HMDB0000112	gamma-Aminobutyric acid	Bcells	Slc6a6	1.53139	0
Basophils	HMDB0000112	gamma-Aminobutyric acid	Basophils	Slc6a6	1.53055	0
Erythroid-like	HMDB0003178	Heme	EC	Nr1d1	1.5207	0
Macrophages	HMDB0000097	Choline	MSC	Slc44a1	1.52035	0
ILC2s	HMDB0000169	D-Mannose	Platelets	Slc2a3	1.51506	0
EC	HMDB0000067	Cholesterol	Pdgfra_APC	Rora	1.50536	0
MSC	HMDB0000067	Cholesterol	Lymph_EC	Abcg2	1.50348	0
Neutrophils	HMDB0000286	Uridine diphosphate glucose	Basophils	P2ry14	1.5008	0
Erythroid-like	HMDB0003178	Heme	VSM	Nr1d1	1.49641	0
Platelets	HMDB0000112	gamma-Aminobutyric acid	Basophils	Slc6a6	1.49445	0
Cytotoxic_T	HMDB0000112	gamma-Aminobutyric acid	Neutrophils	Slc6a6	1.49397	0
EC	HMDB0000112	gamma-Aminobutyric acid	Bcells	Slc6a6	1.49319	0
Neutrophils	HMDB0000112	gamma-Aminobutyric acid	Neutrophils	Slc6a6	1.49307	0
Bcells	HMDB0000296	Uridine	Pdgfra_APC	Slc29a1	1.48745	0
Pdgfra_APC	HMDB0000112	gamma-Aminobutyric acid	Cytotoxic_T	Slc6a6	1.48462	0
Pdgfra_APC	HMDB0000641	L-Glutamine	Pericytes	Slc1a5	1.47725	0
Pdgfra_APC	HMDB0000641	L-Glutamine	CD4T	Slc1a5	1.47688	0
Basophils	HMDB0000112	gamma-Aminobutyric acid	Platelets	Slc6a6	1.47204	0
Pericytes	HMDB0000112	gamma-Aminobutyric acid	Basophils	Slc6a6	1.47034	0
Basophils	HMDB0000112	gamma-Aminobutyric acid	MSC	Slc6a8	1.46572	0
NK	HMDB0000641	L-Glutamine	Bcells	Slc3a2	1.46282	0
Erythroid-like	HMDB0000112	gamma-Aminobutyric acid	EC	Slc6a6	1.45258	0
EC	HMDB0000112	gamma-Aminobutyric acid	Cytotoxic_T	Slc6a6	1.44759	0
Lymph_EC	HMDB0000169	D-Mannose	Basophils	Slc2a3	1.44555	0
Treg	HMDB0000641	L-Glutamine	Pdgfra_APC	Slc1a5	1.44465	0
VSM	HMDB0003178	Heme	Pdgfra_APC	Lrp1	1.44352	0
CD4T	HMDB0000641	L-Glutamine	Treg	Slc3a2	1.4423	0
Pdgfra_APC	HMDB0000112	gamma-Aminobutyric acid	NMSC	Gabbr1	1.44222	0
Platelets	HMDB0000112	gamma-Aminobutyric acid	Platelets	Slc6a6	1.43731	0
NMSC	HMDB0000067	Cholesterol	Basophils	Rora	1.4372	0
Macrophages	HMDB0000273	Thymidine	Pericytes	Slc29a1	1.43679	0
CD8T	HMDB0000112	gamma-Aminobutyric acid	EC	Slc6a6	1.4367	0
NK	HMDB0000641	L-Glutamine	CD4T	Slc3a2	1.43604	0
Platelets	HMDB0000112	gamma-Aminobutyric acid	MSC	Slc6a8	1.43115	0
Lymph_EC	HMDB0000169	D-Mannose	Platelets	Slc2a3	1.42422	0
EC	HMDB0000067	Cholesterol	Basophils	Ldlr	1.42272	0
NMSC	HMDB0000273	Thymidine	Pericytes	Slc29a1	1.41939	0
Pericytes	HMDB0000112	gamma-Aminobutyric acid	Platelets	Slc6a6	1.41413	0
Pericytes	HMDB0000286	Uridine diphosphate glucose	Basophils	P2ry14	1.41038	0
Cytotoxic_T	HMDB0000641	L-Glutamine	Macrophages	Slc1a5	1.40997	0
CD8T	HMDB0000273	Thymidine	Pdgfra_APC	Slc29a1	1.40822	0
Pericytes	HMDB0000112	gamma-Aminobutyric acid	MSC	Slc6a8	1.40806	0
EC	HMDB0000112	gamma-Aminobutyric acid	NMSC	Gabbr1	1.40625	0
NK	HMDB0000641	L-Glutamine	Cytotoxic_T	Slc1a5	1.40206	0
CD8T	HMDB0000641	L-Glutamine	VSM	Slc1a5	1.39411	0
MSC	HMDB0000169	D-Mannose	Neutrophils	Slc2a3	1.38733	0
NK	HMDB0000641	L-Glutamine	ILC2s	Slc1a5	1.37918	0
CD8T	HMDB0000641	L-Glutamine	CD8T	Slc3a2	1.37626	0
Bcells	HMDB0000112	gamma-Aminobutyric acid	Macrophages	Slc6a6	1.36953	0
Neutrophils	HMDB0000517	L-Arginine	MSC	Slc7a2	1.36582	0
Pericytes	HMDB0001220	Prostaglandin E2	Pericytes	Ptger2	1.36295	0
MSC	HMDB0000067	Cholesterol	Cytotoxic_T	Rora	1.35973	0
VSM	HMDB0000273	Thymidine	Pdgfra_APC	Slc29a1	1.35888	0
CD4T	HMDB0000641	L-Glutamine	Lymph_EC	Slc38a2	1.35287	0
NMSC	HMDB0001220	Prostaglandin E2	Pericytes	Ptger2	1.35173	0
CD4T	HMDB0000641	L-Glutamine	Bcells	Slc38a1	1.35105	0
Macrophages	HMDB0000641	L-Glutamine	NMSC	Slc1a5	1.34901	0
Neutrophils	HMDB0000214	Ornithine	Bcells	Slc7a1	1.34114	0
Pdgfra_APC	HMDB0000112	gamma-Aminobutyric acid	MSC	Slc6a1	1.33853	0
Erythroid-like	HMDB0003178	Heme	Pdgfra_APC	Nr1d1	1.33414	0
Pdgfra_APC	HMDB0000112	gamma-Aminobutyric acid	ILC2s	Slc6a6	1.33102	0
CD8T	HMDB0000641	L-Glutamine	ILC2s	Slc38a2	1.32995	0
Bcells	HMDB0000169	D-Mannose	Neutrophils	Slc2a1	1.32623	0
Neutrophils	HMDB0000097	Choline	NMSC	Slc44a2	1.3234	0
Pericytes	HMDB0000517	L-Arginine	Bcells	Slc7a1	1.3219	0
EC	HMDB0000112	gamma-Aminobutyric acid	MSC	Slc6a1	1.30514	0
NMSC	HMDB0000067	Cholesterol	EC	Abcg2	1.30164	0
NK	HMDB0000641	L-Glutamine	Basophils	Slc7a5	1.30122	0
EC	HMDB0000112	gamma-Aminobutyric acid	ILC2s	Slc6a6	1.29782	0
Erythroid-like	HMDB0003178	Heme	Pericytes	Nr1d1	1.28963	0
Pericytes	HMDB0000641	L-Glutamine	VSM	Slc1a5	1.28854	0
Pdgfra_APC	HMDB0000067	Cholesterol	EC	Cd36	1.27969	0
Cytotoxic_T	HMDB0000296	Uridine	Pdgfra_APC	Slc29a1	1.2782	0
NMSC	HMDB0000234	Testosterone	Pdgfra_APC	Ar	1.27195	0
CD8T	HMDB0000641	L-Glutamine	EC	Slc38a2	1.26987	0
MSC	HMDB0000067	Cholesterol	Macrophages	Ldlr	1.26947	0
Pericytes	HMDB0000067	Cholesterol	MSC	Ldlr	1.26691	0
NMSC	HMDB0000067	Cholesterol	Pericytes	Rora	1.26682	0
NK	HMDB0000641	L-Glutamine	Treg	Slc1a5	1.26431	0
Cytotoxic_T	HMDB0000641	L-Glutamine	Cytotoxic_T	Slc1a5	1.2596	0
Macrophages	HMDB0000112	gamma-Aminobutyric acid	Basophils	Gabbr1	1.25563	0
CD4T	HMDB0000169	D-Mannose	Basophils	Slc2a3	1.24755	0
Platelets	HMDB0000296	Uridine	Pericytes	Slc29a1	1.24596	0
Pericytes	HMDB0000067	Cholesterol	Lymph_EC	Abcg2	1.24289	0
NK	HMDB0000273	Thymidine	Pdgfra_APC	Slc29a1	1.23169	0
CD4T	HMDB0000169	D-Mannose	Platelets	Slc2a3	1.22914	0
Cytotoxic_T	HMDB0000187	L-Serine	MSC	Slc3a2	1.22543	0
Macrophages	HMDB0000641	L-Glutamine	Macrophages	Slc1a5	1.21999	0
ILC2s	HMDB0000112	gamma-Aminobutyric acid	Macrophages	Slc6a6	1.21587	0
NK	HMDB0000296	Uridine	Pdgfra_APC	Slc29a1	1.21523	0
Lymph_EC	HMDB0000296	Uridine	Pericytes	Slc29a1	1.20877	0
Pdgfra_APC	HMDB0000273	Thymidine	Pdgfra_APC	Slc29a1	1.2063	0
Treg	HMDB0000089	Cytidine	Pdgfra_APC	Slc29a1	1.20556	0
Pdgfra_APC	HMDB0000517	L-Arginine	Lymph_EC	Slc38a4	1.20393	0
Lymph_EC	HMDB0001220	Prostaglandin E2	Pericytes	Ptger2	1.19475	0
Pdgfra_APC	HMDB0000112	gamma-Aminobutyric acid	Treg	Slc6a6	1.19068	0
EC	HMDB0000067	Cholesterol	Basophils	Rora	1.19059	0
Treg	HMDB0000273	Thymidine	Lymph_EC	Slc29a1	1.18307	0
CD4T	HMDB0000112	gamma-Aminobutyric acid	EC	Slc6a6	1.18107	0
Pdgfra_APC	HMDB0000067	Cholesterol	ILC2s	Rora	1.17966	0
CD8T	HMDB0000296	Uridine	Pericytes	Slc29a1	1.17701	0
ILC2s	HMDB0000641	L-Glutamine	Basophils	Slc7a5	1.17472	0
Pdgfra_APC	HMDB0000067	Cholesterol	Treg	Rora	1.1719	0
Cytotoxic_T	HMDB0000641	L-Glutamine	Basophils	Slc7a5	1.16901	0
Cytotoxic_T	HMDB0000187	L-Serine	NK	Slc3a2	1.16523	0
Macrophages	HMDB0000067	Cholesterol	Pericytes	Cd36	1.16116	0
EC	HMDB0000112	gamma-Aminobutyric acid	Treg	Slc6a6	1.16098	0
VSM	HMDB0000641	L-Glutamine	VSM	Slc1a5	1.1607	0
CD4T	HMDB0000641	L-Glutamine	VSM	Slc1a5	1.16059	0
Pdgfra_APC	HMDB0000112	gamma-Aminobutyric acid	CD8T	Slc6a6	1.154	0
Cytotoxic_T	HMDB0000187	L-Serine	Basophils	Slc3a2	1.14712	0
Macrophages	HMDB0000112	gamma-Aminobutyric acid	VSM	Slc6a6	1.14286	0
NK	HMDB0000112	gamma-Aminobutyric acid	Macrophages	Slc6a6	1.13668	0
Cytotoxic_T	HMDB0000641	L-Glutamine	Treg	Slc1a5	1.13584	0
Pericytes	HMDB0000169	D-Mannose	Basophils	Slc2a3	1.13427	0
VSM	HMDB0001220	Prostaglandin E2	Treg	Ptger4	1.13293	0
Pdgfra_APC	HMDB0000112	gamma-Aminobutyric acid	CD4T	Slc6a6	1.13171	0
EC	HMDB0000112	gamma-Aminobutyric acid	CD8T	Slc6a6	1.12522	0
MSC	HMDB0000067	Cholesterol	Pdgfra_APC	Rora	1.12414	0
Pericytes	HMDB0000067	Cholesterol	Cytotoxic_T	Rora	1.12406	0
Pericytes	HMDB0000169	D-Mannose	Platelets	Slc2a3	1.11753	0
MSC	HMDB0000234	Testosterone	Pdgfra_APC	Ar	1.1174	0
VSM	HMDB0000112	gamma-Aminobutyric acid	Basophils	Gabbr1	1.11479	0
Basophils	HMDB0000112	gamma-Aminobutyric acid	Bcells	Slc6a6	1.10964	0
EC	HMDB0000112	gamma-Aminobutyric acid	CD4T	Slc6a6	1.10349	0
CD8T	HMDB0000169	D-Mannose	Basophils	Slc2a3	1.10199	0
CD8T	HMDB0000641	L-Glutamine	NMSC	Slc1a5	1.09942	0
MSC	HMDB0001220	Prostaglandin E2	Pericytes	Ptger2	1.09883	0
Macrophages	HMDB0000641	L-Glutamine	Cytotoxic_T	Slc1a5	1.08988	0
Erythroid-like	HMDB0003178	Heme	VSM	Nr1d2	1.08621	0
CD8T	HMDB0000169	D-Mannose	Platelets	Slc2a3	1.08573	0
Cytotoxic_T	HMDB0000112	gamma-Aminobutyric acid	Macrophages	Slc6a6	1.08359	0
Platelets	HMDB0000112	gamma-Aminobutyric acid	Bcells	Slc6a6	1.08347	0
Macrophages	HMDB0000112	gamma-Aminobutyric acid	Basophils	Slc6a6	1.08331	0
EC	HMDB0001220	Prostaglandin E2	Pericytes	Ptger2	1.08304	0
Neutrophils	HMDB0000112	gamma-Aminobutyric acid	Macrophages	Slc6a6	1.08294	0
NMSC	HMDB0000517	L-Arginine	MSC	Slc7a2	1.07908	0
Pdgfra_APC	HMDB0001220	Prostaglandin E2	Treg	Ptger4	1.0788	0
EC	HMDB0000067	Cholesterol	EC	Abcg2	1.07829	0
Basophils	HMDB0000112	gamma-Aminobutyric acid	Cytotoxic_T	Slc6a6	1.07575	0
VSM	HMDB0003178	Heme	Pericytes	Lrp1	1.0746	0
Neutrophils	HMDB0000097	Choline	Macrophages	Slc44a2	1.07082	0
MSC	HMDB0003178	Heme	Macrophages	Lrp1	1.07054	0
Pericytes	HMDB0000112	gamma-Aminobutyric acid	Bcells	Slc6a6	1.06599	0
NMSC	HMDB0000067	Cholesterol	Cytotoxic_T	Abcb1b	1.06375	0
Macrophages	HMDB0000273	Thymidine	Pdgfra_APC	Slc29a1	1.06334	0
MSC	HMDB0000067	Cholesterol	Basophils	Ldlr	1.06243	0
NMSC	HMDB0003178	Heme	Macrophages	Lrp1	1.06222	0
Macrophages	HMDB0000097	Choline	NMSC	Slc44a2	1.05762	0
NK	HMDB0000641	L-Glutamine	NK	Slc1a5	1.05594	0
NK	HMDB0000169	D-Mannose	Basophils	Slc2a3	1.05529	0
ILC2s	HMDB0000050	Adenosine	Basophils	Adora2b	1.05357	0
NMSC	HMDB0000067	Cholesterol	Pdgfra_APC	Ldlr	1.05309	0
NMSC	HMDB0000273	Thymidine	Pdgfra_APC	Slc29a1	1.05045	0
Platelets	HMDB0000112	gamma-Aminobutyric acid	Cytotoxic_T	Slc6a6	1.05038	0
Pericytes	HMDB0000067	Cholesterol	Macrophages	Ldlr	1.04945	0
EC	HMDB0000067	Cholesterol	Pericytes	Rora	1.04944	0
Cytotoxic_T	HMDB0000169	D-Mannose	Neutrophils	Slc2a3	1.04528	0
Basophils	HMDB0000112	gamma-Aminobutyric acid	NMSC	Gabbr1	1.04503	0
Macrophages	HMDB0000112	gamma-Aminobutyric acid	Platelets	Slc6a6	1.04189	0
NK	HMDB0000641	L-Glutamine	Bcells	Slc1a5	1.03989	0
NK	HMDB0000169	D-Mannose	Platelets	Slc2a3	1.03972	0
Lymph_EC	HMDB0000112	gamma-Aminobutyric acid	Basophils	Gabbr1	1.03778	0
Macrophages	HMDB0000112	gamma-Aminobutyric acid	MSC	Slc6a8	1.03743	0
MSC	HMDB0003178	Heme	NMSC	Nr1d1	1.03696	0
Neutrophils	HMDB0000097	Choline	Pericytes	Slc44a2	1.0366	0
Cytotoxic_T	HMDB0000273	Thymidine	Pericytes	Slc29a1	1.03394	0
Pericytes	HMDB0000112	gamma-Aminobutyric acid	Cytotoxic_T	Slc6a6	1.03343	0
NMSC	HMDB0003178	Heme	NMSC	Nr1d1	1.0289	0
Pdgfra_APC	HMDB0000517	L-Arginine	Bcells	Slc7a1	1.02778	0
EC	HMDB0000169	D-Mannose	Neutrophils	Slc2a3	1.02567	0
Cytotoxic_T	HMDB0000187	L-Serine	Cytotoxic_T	Slc3a2	1.02437	0
Treg	HMDB0001220	Prostaglandin E2	Pericytes	Ptger2	1.02374	0
Platelets	HMDB0000112	gamma-Aminobutyric acid	NMSC	Gabbr1	1.02038	0
CD8T	HMDB0000187	L-Serine	MSC	Slc3a2	1.0169	0
NMSC	HMDB0000067	Cholesterol	EC	Scarb1	1.01534	0
VSM	HMDB0000112	gamma-Aminobutyric acid	VSM	Slc6a6	1.01466	0
Macrophages	HMDB0000641	L-Glutamine	Basophils	Slc7a5	1.01149	0
Treg	HMDB0000133	Guanosine	Pericytes	Slc29a1	1.01116	0
Treg	HMDB0000296	Uridine	Lymph_EC	Slc29a1	1.011	0
Treg	HMDB0000169	D-Mannose	Basophils	Slc2a3	1.00621	0
Pericytes	HMDB0000112	gamma-Aminobutyric acid	NMSC	Gabbr1	1.00392	0
NMSC	HMDB0000169	D-Mannose	Basophils	Slc2a3	0.998215	0
ILC2s	HMDB0000169	D-Mannose	Neutrophils	Slc2a1	0.996901	0
CD8T	HMDB0000641	L-Glutamine	Macrophages	Slc1a5	0.994274	0
Pdgfra_APC	HMDB0000089	Cytidine	Pericytes	Slc29a1	0.993976	0
Treg	HMDB0000169	D-Mannose	Platelets	Slc2a3	0.991358	0
NMSC	HMDB0000169	D-Mannose	Platelets	Slc2a3	0.983483	0
Cytotoxic_T	HMDB0001220	Prostaglandin E2	Pericytes	Ptger2	0.982656	0
Macrophages	HMDB0000517	L-Arginine	Lymph_EC	Slc38a4	0.982296	0
ILC2s	HMDB0000050	Adenosine	Pericytes	Slc29a1	0.972579	0
Basophils	HMDB0000112	gamma-Aminobutyric acid	MSC	Slc6a1	0.969898	0
Cytotoxic_T	HMDB0000187	L-Serine	Pdgfra_APC	Slc1a5	0.968048	0
CD8T	HMDB0000187	L-Serine	NK	Slc3a2	0.966952	0
VSM	HMDB0000112	gamma-Aminobutyric acid	Basophils	Slc6a6	0.961792	0
NK	HMDB0000641	L-Glutamine	CD8T	Slc1a5	0.961534	0
MSC	HMDB0003178	Heme	NMSC	Lrp1	0.958296	0
Erythroid-like	HMDB0000169	D-Mannose	Basophils	Slc2a3	0.956813	0
CD8T	HMDB0000187	L-Serine	Basophils	Slc3a2	0.951925	0
NMSC	HMDB0003178	Heme	NMSC	Lrp1	0.950851	0
Platelets	HMDB0000112	gamma-Aminobutyric acid	MSC	Slc6a1	0.947019	0
Lymph_EC	HMDB0000112	gamma-Aminobutyric acid	VSM	Slc6a6	0.944578	0
Erythroid-like	HMDB0000169	D-Mannose	Platelets	Slc2a3	0.942693	0
Lymph_EC	HMDB0000169	D-Mannose	Neutrophils	Slc2a1	0.937131	0
Pericytes	HMDB0000112	gamma-Aminobutyric acid	MSC	Slc6a1	0.931744	0
Pericytes	HMDB0000067	Cholesterol	Pdgfra_APC	Rora	0.929305	0
Platelets	HMDB0000296	Uridine	Pdgfra_APC	Slc29a1	0.922107	0
VSM	HMDB0000112	gamma-Aminobutyric acid	MSC	Slc6a8	0.921055	0
Cytotoxic_T	HMDB0000187	L-Serine	Treg	Slc3a2	0.920649	0
Bcells	HMDB0001178	Adenosine diphosphate ribose	Neutrophils	Trpm2	0.918961	0
Treg	HMDB0003178	Heme	Pdgfra_APC	Lrp1	0.916077	0
CD4T	HMDB0000273	Thymidine	Pericytes	Slc29a1	0.911103	0
Erythroid-like	HMDB0000112	gamma-Aminobutyric acid	Neutrophils	Slc6a6	0.909654	0
VSM	HMDB0000089	Cytidine	Pericytes	Slc29a1	0.909311	0
Erythroid-like	HMDB0000296	Uridine	Pericytes	Slc29a1	0.905884	0
Erythroid-like	HMDB0003178	Heme	MSC	Lrp1	0.901474	0
CD8T	HMDB0000112	gamma-Aminobutyric acid	Neutrophils	Slc6a6	0.899709	0
Treg	HMDB0000517	L-Arginine	Lymph_EC	Slc38a4	0.895984	0
Lymph_EC	HMDB0000296	Uridine	Pdgfra_APC	Slc29a1	0.894583	0
Pericytes	HMDB0001220	Prostaglandin E2	Treg	Ptger4	0.893367	0
MSC	HMDB0000067	Cholesterol	Basophils	Rora	0.889081	0
NMSC	HMDB0001220	Prostaglandin E2	Treg	Ptger4	0.886008	0
EC	HMDB0000067	Cholesterol	Cytotoxic_T	Abcb1b	0.88122	0
Pericytes	HMDB0000067	Cholesterol	Basophils	Ldlr	0.878287	0
Cytotoxic_T	HMDB0000517	L-Arginine	Lymph_EC	Slc38a4	0.876961	0
EC	HMDB0000067	Cholesterol	Pdgfra_APC	Ldlr	0.872386	0
Neutrophils	HMDB0000097	Choline	Neutrophils	Slc44a2	0.871969	0
CD8T	HMDB0000296	Uridine	Pdgfra_APC	Slc29a1	0.871076	0
Macrophages	HMDB0000067	Cholesterol	MSC	Ldlr	0.869071	0
Bcells	HMDB0000112	gamma-Aminobutyric acid	Basophils	Gabbr1	0.865106	0
CD4T	HMDB0001220	Prostaglandin E2	Pericytes	Ptger2	0.862907	0
CD8T	HMDB0000089	Cytidine	Pericytes	Slc29a1	0.861808	0
MSC	HMDB0000169	D-Mannose	Basophils	Slc2a3	0.859797	0
ILC2s	HMDB0000214	Ornithine	MSC	Slc7a2	0.858789	0
Lymph_EC	HMDB0000112	gamma-Aminobutyric acid	MSC	Slc6a8	0.857436	0
Macrophages	HMDB0000097	Choline	Macrophages	Slc44a2	0.855763	0
CD8T	HMDB0001220	Prostaglandin E2	Pericytes	Ptger2	0.854461	0
Macrophages	HMDB0000234	Testosterone	Pdgfra_APC	Ar	0.852636	0
Macrophages	HMDB0000067	Cholesterol	Lymph_EC	Abcg2	0.852595	0
CD8T	HMDB0000187	L-Serine	Cytotoxic_T	Slc3a2	0.850059	0
ILC2s	HMDB0001220	Prostaglandin E2	Pericytes	Ptger2	0.848073	0
MSC	HMDB0000169	D-Mannose	Platelets	Slc2a3	0.847108	0
EC	HMDB0000067	Cholesterol	EC	Scarb1	0.841113	0
MSC	HMDB0003178	Heme	EC	Nr1d1	0.840644	0
Macrophages	HMDB0000517	L-Arginine	Bcells	Slc7a1	0.838573	0
Cytotoxic_T	HMDB0000187	L-Serine	ILC2s	Slc3a2	0.83844	0
NMSC	HMDB0003178	Heme	EC	Nr1d1	0.834114	0
Pdgfra_APC	HMDB0000067	Cholesterol	Pericytes	Cd36	0.832969	0
Basophils	HMDB0001220	Prostaglandin E2	Pericytes	Ptger2	0.829652	0
Macrophages	HMDB0000097	Choline	Pericytes	Slc44a2	0.82842	0
Lymph_EC	HMDB0000273	Thymidine	Pericytes	Slc29a1	0.827481	0
MSC	HMDB0003178	Heme	VSM	Nr1d1	0.827213	0
CD8T	HMDB0000641	L-Glutamine	Basophils	Slc7a5	0.824352	0
Neutrophils	HMDB0000097	Choline	MSC	Slc44a2	0.823181	0
NMSC	HMDB0003178	Heme	VSM	Nr1d1	0.820787	0
NK	HMDB0000517	L-Arginine	Lymph_EC	Slc38a4	0.818805	0
NK	HMDB0000050	Adenosine	Basophils	Adora2b	0.811169	0
NMSC	HMDB0000067	Cholesterol	NK	Abcb1b	0.809259	0
CD4T	HMDB0000169	D-Mannose	Neutrophils	Slc2a1	0.808767	0
MSC	HMDB0000067	Cholesterol	EC	Abcg2	0.805224	0
CD8T	HMDB0000187	L-Serine	Pdgfra_APC	Slc1a5	0.803322	0
Pericytes	HMDB0000112	gamma-Aminobutyric acid	CD8T	Slc6a6	0.803297	0
NMSC	HMDB0000089	Cytidine	Pericytes	Slc29a1	0.802604	0
Neutrophils	HMDB0000097	Choline	Bcells	Slc44a2	0.799492	0
NK	HMDB0001220	Prostaglandin E2	Pericytes	Ptger2	0.799342	0
VSM	HMDB0000517	L-Arginine	Lymph_EC	Slc38a4	0.795821	0
Neutrophils	HMDB0000097	Choline	EC	Slc44a2	0.78907	0
Pericytes	HMDB0000112	gamma-Aminobutyric acid	CD4T	Slc6a6	0.787779	0
Bcells	HMDB0000112	gamma-Aminobutyric acid	VSM	Slc6a6	0.787408	0
Macrophages	HMDB0000112	gamma-Aminobutyric acid	Bcells	Slc6a6	0.785395	0
MSC	HMDB0000067	Cholesterol	Pericytes	Rora	0.783681	0
Lymph_EC	HMDB0001220	Prostaglandin E2	Treg	Ptger4	0.783113	0
Erythroid-like	HMDB0003178	Heme	Pdgfra_APC	Nr1d2	0.780137	0
NMSC	HMDB0000067	Cholesterol	NK	Rora	0.776571	0
ILC2s	HMDB0000296	Uridine	Lymph_EC	Slc29a1	0.774323	0
Macrophages	HMDB0000067	Cholesterol	Cytotoxic_T	Rora	0.771077	0
Macrophages	HMDB0000296	Uridine	Pericytes	Slc29a1	0.768687	0
Erythroid-like	HMDB0003178	Heme	NMSC	Nr1d2	0.768153	0
ILC2s	HMDB0000112	gamma-Aminobutyric acid	Basophils	Gabbr1	0.768042	0
NMSC	HMDB0000067	Cholesterol	MSC	Rora	0.76611	0
Cytotoxic_T	HMDB0000273	Thymidine	Pdgfra_APC	Slc29a1	0.765194	0
NMSC	HMDB0000067	Cholesterol	MSC	Scarb1	0.76501	0
Treg	HMDB0000517	L-Arginine	Bcells	Slc7a1	0.764889	0
CD8T	HMDB0000187	L-Serine	Treg	Slc3a2	0.763988	0
Pericytes	HMDB0000641	L-Glutamine	Basophils	Slc7a5	0.761928	0
Bcells	HMDB0001220	Prostaglandin E2	Pericytes	Ptger2	0.757442	0
CD4T	HMDB0000296	Uridine	Pericytes	Slc29a1	0.755991	0
Bcells	HMDB0000296	Uridine	Lymph_EC	Slc29a1	0.750809	0
NK	HMDB0000050	Adenosine	Pericytes	Slc29a1	0.748812	0
VSM	HMDB0000050	Adenosine	Basophils	Adora2b	0.748668	0
Cytotoxic_T	HMDB0000517	L-Arginine	Bcells	Slc7a1	0.74865	0
Treg	HMDB0000133	Guanosine	Pdgfra_APC	Slc29a1	0.748338	0
Lymph_EC	HMDB0000517	L-Arginine	Lymph_EC	Slc38a4	0.747545	0
Platelets	HMDB0000169	D-Mannose	Neutrophils	Slc2a3	0.747461	0
Macrophages	HMDB0000112	gamma-Aminobutyric acid	NMSC	Gabbr1	0.739665	0
EC	HMDB0000273	Thymidine	Pericytes	Slc29a1	0.738354	0
Pericytes	HMDB0001178	Adenosine diphosphate ribose	Neutrophils	Trpm2	0.738307	0
MSC	HMDB0003178	Heme	Pdgfra_APC	Nr1d1	0.737514	0
Neutrophils	HMDB0000097	Choline	Pdgfra_APC	Slc44a1	0.73677	0
Erythroid-like	HMDB0003178	Heme	Pericytes	Nr1d2	0.736434	0
Pdgfra_APC	HMDB0000089	Cytidine	Pdgfra_APC	Slc29a1	0.735617	0
Pericytes	HMDB0000169	D-Mannose	Neutrophils	Slc2a1	0.735329	0
Pericytes	HMDB0000067	Cholesterol	Basophils	Rora	0.734985	0
NMSC	HMDB0003178	Heme	Pdgfra_APC	Nr1d1	0.731785	0
Cytotoxic_T	HMDB0000187	L-Serine	CD8T	Slc3a2	0.729755	0
MSC	HMDB0001220	Prostaglandin E2	Treg	Ptger4	0.720244	0
Macrophages	HMDB0000067	Cholesterol	Macrophages	Ldlr	0.719895	0
Macrophages	HMDB0001220	Prostaglandin E2	Pericytes	Ptger2	0.719794	0
ILC2s	HMDB0000050	Adenosine	Pdgfra_APC	Slc29a1	0.719782	0
NK	HMDB0000112	gamma-Aminobutyric acid	Basophils	Gabbr1	0.71802	0
MSC	HMDB0000273	Thymidine	Pericytes	Slc29a1	0.716826	0
Basophils	HMDB0000517	L-Arginine	Lymph_EC	Slc38a4	0.715358	0
Bcells	HMDB0000112	gamma-Aminobutyric acid	MSC	Slc6a8	0.714766	0
CD8T	HMDB0000169	D-Mannose	Neutrophils	Slc2a1	0.714406	0
MSC	HMDB0003178	Heme	Pericytes	Nr1d1	0.712908	0
CD8T	HMDB0000273	Thymidine	Lymph_EC	Slc29a1	0.710819	0
EC	HMDB0001220	Prostaglandin E2	Treg	Ptger4	0.709897	0
NMSC	HMDB0003178	Heme	Pericytes	Nr1d1	0.70737	0
MSC	HMDB0000050	Adenosine	Basophils	Adora2b	0.703002	0
NK	HMDB0000517	L-Arginine	Bcells	Slc7a1	0.699003	0
VSM	HMDB0000112	gamma-Aminobutyric acid	Bcells	Slc6a6	0.697295	0
Macrophages	HMDB0000097	Choline	Neutrophils	Slc44a2	0.696849	0
CD8T	HMDB0000187	L-Serine	ILC2s	Slc3a2	0.695769	0
VSM	HMDB0000050	Adenosine	Pericytes	Slc29a1	0.691116	0
Neutrophils	HMDB0000097	Choline	CD4T	Slc44a2	0.688524	0
Macrophages	HMDB0000112	gamma-Aminobutyric acid	MSC	Slc6a1	0.686485	0
VSM	HMDB0000641	L-Glutamine	Basophils	Slc7a5	0.686336	0
CD4T	HMDB0000641	L-Glutamine	Basophils	Slc7a5	0.686269	0
VSM	HMDB0000273	Thymidine	Lymph_EC	Slc29a1	0.685914	0
Cytotoxic_T	HMDB0000112	gamma-Aminobutyric acid	Basophils	Gabbr1	0.684488	0
NK	HMDB0000169	D-Mannose	Neutrophils	Slc2a1	0.684129	0
Neutrophils	HMDB0000112	gamma-Aminobutyric acid	Basophils	Gabbr1	0.684073	0
Treg	HMDB0003178	Heme	Pericytes	Lrp1	0.68196	0
NMSC	HMDB0000067	Cholesterol	Treg	Abcb1b	0.681183	0
NMSC	HMDB0000234	Testosterone	ILC2s	Ar	0.679797	0
VSM	HMDB0000517	L-Arginine	Bcells	Slc7a1	0.679382	0
CD4T	HMDB0000273	Thymidine	Pdgfra_APC	Slc29a1	0.674285	0
VSM	HMDB0000089	Cytidine	Pdgfra_APC	Slc29a1	0.672959	0
Treg	HMDB0001220	Prostaglandin E2	Treg	Ptger4	0.671024	0
Erythroid-like	HMDB0000296	Uridine	Pdgfra_APC	Slc29a1	0.670423	0
EC	HMDB0000067	Cholesterol	NK	Abcb1b	0.670398	0
Neutrophils	HMDB0000097	Choline	NK	Slc44a2	0.669659	0
Pericytes	HMDB0000067	Cholesterol	EC	Abcg2	0.665662	0
Cytotoxic_T	HMDB0000187	L-Serine	VSM	Slc1a5	0.658247	0
MSC	HMDB0000067	Cholesterol	Cytotoxic_T	Abcb1b	0.658058	0
Macrophages	HMDB0000097	Choline	MSC	Slc44a2	0.657859	0
VSM	HMDB0000112	gamma-Aminobutyric acid	NMSC	Gabbr1	0.656695	0
Neutrophils	HMDB0000097	Choline	Treg	Slc44a2	0.65443	0
Neutrophils	HMDB0000097	Choline	Cytotoxic_T	Slc44a2	0.653753	0
MSC	HMDB0000067	Cholesterol	Pdgfra_APC	Ldlr	0.651461	0
Neutrophils	HMDB0000097	Choline	Basophils	Slc44a2	0.650405	0
MSC	HMDB0000050	Adenosine	Pericytes	Slc29a1	0.64896	0
Pericytes	HMDB0000067	Cholesterol	Pericytes	Rora	0.647853	0
Cytotoxic_T	HMDB0000296	Uridine	Lymph_EC	Slc29a1	0.64519	0
NMSC	HMDB0000067	Cholesterol	CD8T	Rora	0.645023	0
Cytotoxic_T	HMDB0001220	Prostaglandin E2	Treg	Ptger4	0.644096	0
EC	HMDB0000067	Cholesterol	NK	Rora	0.643319	0
Erythroid-like	HMDB0003178	Heme	Pericytes	Tlr4	0.639275	0
Macrophages	HMDB0000097	Choline	Bcells	Slc44a2	0.638928	0
CD8T	HMDB0000089	Cytidine	Pdgfra_APC	Slc29a1	0.637803	0
Macrophages	HMDB0000067	Cholesterol	Pdgfra_APC	Rora	0.637481	0
EC	HMDB0000067	Cholesterol	MSC	Rora	0.634653	0
ILC2s	HMDB0000112	gamma-Aminobutyric acid	MSC	Slc6a8	0.63457	0
Cytotoxic_T	HMDB0000187	L-Serine	Macrophages	Slc3a2	0.634148	0
EC	HMDB0000067	Cholesterol	MSC	Scarb1	0.633741	0
Pericytes	HMDB0000050	Adenosine	Basophils	Adora2b	0.633578	0
Macrophages	HMDB0000097	Choline	EC	Slc44a2	0.630599	0
Neutrophils	HMDB0000097	Choline	ILC2s	Slc44a2	0.629486	0
MSC	HMDB0000067	Cholesterol	EC	Scarb1	0.628108	0
Neutrophils	HMDB0000097	Choline	CD8T	Slc44a2	0.6257	0
Treg	HMDB0000050	Adenosine	Basophils	Adora2b	0.623521	0
Pdgfra_APC	HMDB0000067	Cholesterol	MSC	Ldlr	0.623436	0
NMSC	HMDB0000067	Cholesterol	Cytotoxic_T	Abcb1a	0.622089	0
Neutrophils	HMDB0000097	Choline	EC	Slc44a1	0.622011	0
NK	HMDB0000273	Thymidine	Lymph_EC	Slc29a1	0.621714	0
Macrophages	HMDB0000169	D-Mannose	Neutrophils	Slc2a3	0.616532	0
NK	HMDB0000296	Uridine	Lymph_EC	Slc29a1	0.613403	0
Lymph_EC	HMDB0000273	Thymidine	Pdgfra_APC	Slc29a1	0.612398	0
Pdgfra_APC	HMDB0000067	Cholesterol	Lymph_EC	Abcg2	0.611618	0
Lymph_EC	HMDB0000112	gamma-Aminobutyric acid	NMSC	Gabbr1	0.611336	0
VSM	HMDB0000112	gamma-Aminobutyric acid	MSC	Slc6a1	0.60948	0
Pdgfra_APC	HMDB0000273	Thymidine	Lymph_EC	Slc29a1	0.608895	0
NMSC	HMDB0000234	Testosterone	Treg	Ar	0.608732	0
Treg	HMDB0000089	Cytidine	Lymph_EC	Slc29a1	0.60852	0
CD8T	HMDB0000187	L-Serine	CD8T	Slc3a2	0.605578	0
Macrophages	HMDB0000067	Cholesterol	Basophils	Ldlr	0.602483	0
Neutrophils	HMDB0000517	L-Arginine	Lymph_EC	Slc38a4	0.601174	0
MSC	HMDB0003178	Heme	VSM	Nr1d2	0.600457	0
MSC	HMDB0000234	Testosterone	ILC2s	Ar	0.597194	0
NMSC	HMDB0003178	Heme	VSM	Nr1d2	0.595793	0
Cytotoxic_T	HMDB0000187	L-Serine	EC	Slc3a2	0.594547	0
NMSC	HMDB0000089	Cytidine	Pdgfra_APC	Slc29a1	0.593988	0
NK	HMDB0000112	gamma-Aminobutyric acid	MSC	Slc6a8	0.593241	0
Macrophages	HMDB0000097	Choline	Pdgfra_APC	Slc44a1	0.588803	0
Pericytes	HMDB0000050	Adenosine	Pericytes	Slc29a1	0.584873	0
Treg	HMDB0000641	L-Glutamine	Basophils	Slc7a5	0.580861	0
Treg	HMDB0000050	Adenosine	Pericytes	Slc29a1	0.575589	0
VSM	HMDB0003178	Heme	Macrophages	Lrp1	0.571926	0
Macrophages	HMDB0000296	Uridine	Pdgfra_APC	Slc29a1	0.568887	0
Lymph_EC	HMDB0000112	gamma-Aminobutyric acid	MSC	Slc6a1	0.567382	0
CD4T	HMDB0001220	Prostaglandin E2	Treg	Ptger4	0.565604	0
Cytotoxic_T	HMDB0000112	gamma-Aminobutyric acid	MSC	Slc6a8	0.565536	0
Neutrophils	HMDB0000112	gamma-Aminobutyric acid	MSC	Slc6a8	0.565193	0
EC	HMDB0000067	Cholesterol	Treg	Abcb1b	0.564299	0
CD8T	HMDB0001220	Prostaglandin E2	Treg	Ptger4	0.560069	0
CD4T	HMDB0000089	Cytidine	Pericytes	Slc29a1	0.559557	0
CD4T	HMDB0000296	Uridine	Pdgfra_APC	Slc29a1	0.55949	0
ILC2s	HMDB0001220	Prostaglandin E2	Treg	Ptger4	0.555882	0
NK	HMDB0000050	Adenosine	Pdgfra_APC	Slc29a1	0.554178	0
VSM	HMDB0003178	Heme	NMSC	Nr1d1	0.553985	0
Cytotoxic_T	HMDB0000187	L-Serine	Lymph_EC	Slc3a2	0.553656	0
Pdgfra_APC	HMDB0000067	Cholesterol	Cytotoxic_T	Rora	0.553139	0
Platelets	HMDB0001220	Prostaglandin E2	Pericytes	Ptger2	0.551029	0
MSC	HMDB0000089	Cytidine	Pericytes	Slc29a1	0.55035	0
Macrophages	HMDB0000097	Choline	CD4T	Slc44a2	0.550246	0
EC	HMDB0000273	Thymidine	Pdgfra_APC	Slc29a1	0.546438	0
CD8T	HMDB0000187	L-Serine	VSM	Slc1a5	0.546238	0
Pericytes	HMDB0000067	Cholesterol	Cytotoxic_T	Abcb1b	0.544003	0
Neutrophils	HMDB0000097	Choline	Neutrophils	Slc44a1	0.54392	0
Basophils	HMDB0001220	Prostaglandin E2	Treg	Ptger4	0.543808	0
Neutrophils	HMDB0000641	L-Glutamine	Basophils	Slc7a5	0.542213	0
Pericytes	HMDB0000067	Cholesterol	Pdgfra_APC	Ldlr	0.53855	0
Macrophages	HMDB0000273	Thymidine	Lymph_EC	Slc29a1	0.536733	0
Macrophages	HMDB0000097	Choline	NK	Slc44a2	0.53517	0
Macrophages	HMDB0000286	Uridine diphosphate glucose	Basophils	P2ry14	0.535018	0
MSC	HMDB0000234	Testosterone	Treg	Ar	0.534765	0
EC	HMDB0000067	Cholesterol	CD8T	Rora	0.534343	0
MSC	HMDB0000273	Thymidine	Pdgfra_APC	Slc29a1	0.530505	0
NMSC	HMDB0000273	Thymidine	Lymph_EC	Slc29a1	0.53023	0
CD8T	HMDB0000187	L-Serine	Macrophages	Slc3a2	0.526239	0
NK	HMDB0001220	Prostaglandin E2	Treg	Ptger4	0.52394	0
Macrophages	HMDB0000097	Choline	Treg	Slc44a2	0.522999	0
Macrophages	HMDB0000097	Choline	Cytotoxic_T	Slc44a2	0.522458	0
Macrophages	HMDB0000097	Choline	Basophils	Slc44a2	0.519782	0
Neutrophils	HMDB0000296	Uridine	Pericytes	Slc29a1	0.519333	0
Pericytes	HMDB0000067	Cholesterol	EC	Scarb1	0.519244	0
Cytotoxic_T	HMDB0000187	L-Serine	NMSC	Slc1a5	0.519106	0
Pdgfra_APC	HMDB0000067	Cholesterol	Macrophages	Ldlr	0.516424	0
EC	HMDB0000067	Cholesterol	Cytotoxic_T	Abcb1a	0.515345	0
VSM	HMDB0003178	Heme	NMSC	Lrp1	0.51196	0
VSM	HMDB0000050	Adenosine	Pdgfra_APC	Slc29a1	0.511478	0
Bcells	HMDB0000112	gamma-Aminobutyric acid	NMSC	Gabbr1	0.509615	0
NMSC	HMDB0000187	L-Serine	MSC	Slc3a2	0.505369	0
Macrophages	HMDB0000067	Cholesterol	Basophils	Rora	0.504182	0
Macrophages	HMDB0000097	Choline	ILC2s	Slc44a2	0.503065	0
Pdgfra_APC	HMDB0000296	Uridine	Pericytes	Slc29a1	0.501842	0
NMSC	HMDB0000214	Ornithine	MSC	Slc7a2	0.501254	0
MSC	HMDB0000067	Cholesterol	NK	Abcb1b	0.500625	0
Macrophages	HMDB0000097	Choline	CD8T	Slc44a2	0.500039	0
MSC	HMDB0003178	Heme	MSC	Lrp1	0.498335	0
Macrophages	HMDB0000097	Choline	EC	Slc44a1	0.497091	0
Bcells	HMDB0001220	Prostaglandin E2	Treg	Ptger4	0.496476	0
NMSC	HMDB0003178	Heme	MSC	Lrp1	0.494463	0
Cytotoxic_T	HMDB0000187	L-Serine	Bcells	Slc3a2	0.493429	0
CD8T	HMDB0000187	L-Serine	EC	Slc3a2	0.493377	0
Erythroid-like	HMDB0001220	Prostaglandin E2	Pericytes	Ptger2	0.48636	0
Cytotoxic_T	HMDB0000187	L-Serine	CD4T	Slc3a2	0.484469	0
NMSC	HMDB0000187	L-Serine	NK	Slc3a2	0.480545	0
MSC	HMDB0000067	Cholesterol	NK	Rora	0.480403	0
MSC	HMDB0000050	Adenosine	Pdgfra_APC	Slc29a1	0.480279	0
NMSC	HMDB0000517	L-Arginine	Lymph_EC	Slc38a4	0.474964	0
MSC	HMDB0000067	Cholesterol	MSC	Rora	0.473932	0
MSC	HMDB0000067	Cholesterol	MSC	Scarb1	0.473251	0
NMSC	HMDB0000187	L-Serine	Basophils	Slc3a2	0.473077	0
Bcells	HMDB0000112	gamma-Aminobutyric acid	MSC	Slc6a1	0.472974	0
ILC2s	HMDB0000050	Adenosine	ILC2s	Adora2a	0.472701	0
Macrophages	HMDB0001220	Prostaglandin E2	Treg	Ptger4	0.471799	0
NK	HMDB0000187	L-Serine	MSC	Slc3a2	0.47072	0
Cytotoxic_T	HMDB0000187	L-Serine	Macrophages	Slc1a5	0.469461	0
Platelets	HMDB0000296	Uridine	Lymph_EC	Slc29a1	0.465446	0
CD8T	HMDB0000187	L-Serine	Lymph_EC	Slc3a2	0.459444	0
Pdgfra_APC	HMDB0001178	Adenosine diphosphate ribose	Neutrophils	Trpm2	0.457574	0
Pdgfra_APC	HMDB0000067	Cholesterol	Pdgfra_APC	Rora	0.457303	0
Macrophages	HMDB0000067	Cholesterol	EC	Abcg2	0.456628	0
Macrophages	HMDB0000234	Testosterone	ILC2s	Ar	0.455693	0
Lymph_EC	HMDB0000296	Uridine	Lymph_EC	Slc29a1	0.451553	0
Treg	HMDB0000112	gamma-Aminobutyric acid	Basophils	Gabbr1	0.450678	0
VSM	HMDB0003178	Heme	EC	Nr1d1	0.449106	0
NK	HMDB0000187	L-Serine	NK	Slc3a2	0.447598	0
Macrophages	HMDB0000067	Cholesterol	Pericytes	Rora	0.444411	0
VSM	HMDB0003178	Heme	VSM	Nr1d1	0.44193	0
NK	HMDB0000187	L-Serine	Basophils	Slc3a2	0.440642	0
Macrophages	HMDB0001178	Adenosine diphosphate ribose	Neutrophils	Trpm2	0.440113	0
CD8T	HMDB0000296	Uridine	Lymph_EC	Slc29a1	0.439687	0
Basophils	HMDB0000273	Thymidine	Pericytes	Slc29a1	0.438016	0
Macrophages	HMDB0000097	Choline	Neutrophils	Slc44a1	0.434683	0
Pericytes	HMDB0000050	Adenosine	Pdgfra_APC	Slc29a1	0.43285	0
Pdgfra_APC	HMDB0000067	Cholesterol	Basophils	Ldlr	0.432197	0
MSC	HMDB0003178	Heme	Pdgfra_APC	Nr1d2	0.43126	0
CD8T	HMDB0000187	L-Serine	NMSC	Slc1a5	0.430773	0
EC	HMDB0000286	Uridine diphosphate glucose	Basophils	P2ry14	0.428325	0
NMSC	HMDB0003178	Heme	Pdgfra_APC	Nr1d2	0.42791	0
Treg	HMDB0000050	Adenosine	Pdgfra_APC	Slc29a1	0.425979	0
MSC	HMDB0003178	Heme	NMSC	Nr1d2	0.424635	0
ILC2s	HMDB0000050	Adenosine	NK	Adora2a	0.424377	0
NK	HMDB0000112	gamma-Aminobutyric acid	NMSC	Gabbr1	0.42297	0
MSC	HMDB0000067	Cholesterol	Treg	Abcb1b	0.421394	0
NMSC	HMDB0003178	Heme	NMSC	Nr1d2	0.421336	0
NMSC	HMDB0000148	L-Glutamic acid	VSM	Trpv1	0.420844	0
ILC2s	HMDB0000112	gamma-Aminobutyric acid	MSC	Slc6a1	0.419907	0
Cytotoxic_T	HMDB0000187	L-Serine	Cytotoxic_T	Slc1a5	0.419392	0
CD4T	HMDB0000089	Cytidine	Pdgfra_APC	Slc29a1	0.414114	0
Pericytes	HMDB0000067	Cholesterol	NK	Abcb1b	0.413856	0
Cytotoxic_T	HMDB0000187	L-Serine	ILC2s	Slc1a5	0.412548	0
CD8T	HMDB0000112	gamma-Aminobutyric acid	Basophils	Gabbr1	0.412216	0
CD8T	HMDB0000187	L-Serine	Bcells	Slc3a2	0.409466	0
Macrophages	HMDB0000234	Testosterone	Treg	Ar	0.408056	0
MSC	HMDB0000089	Cytidine	Pdgfra_APC	Slc29a1	0.407301	0
MSC	HMDB0003178	Heme	Pericytes	Nr1d2	0.4071	0
NMSC	HMDB0003178	Heme	Pericytes	Nr1d2	0.403938	0
Cytotoxic_T	HMDB0000112	gamma-Aminobutyric acid	NMSC	Gabbr1	0.403217	0
Neutrophils	HMDB0000112	gamma-Aminobutyric acid	NMSC	Gabbr1	0.402972	0
CD8T	HMDB0000187	L-Serine	CD4T	Slc3a2	0.40203	0
NMSC	HMDB0000187	L-Serine	Pdgfra_APC	Slc1a5	0.399226	0
MSC	HMDB0000067	Cholesterol	CD8T	Rora	0.399025	0
Pericytes	HMDB0000067	Cholesterol	NK	Rora	0.39714	0
VSM	HMDB0003178	Heme	Pdgfra_APC	Nr1d1	0.39401	0
NK	HMDB0000187	L-Serine	Cytotoxic_T	Slc3a2	0.393489	0
NK	HMDB0000112	gamma-Aminobutyric acid	MSC	Slc6a1	0.392559	0
Pericytes	HMDB0000067	Cholesterol	MSC	Rora	0.39179	0
Pericytes	HMDB0000067	Cholesterol	MSC	Scarb1	0.391227	0
CD8T	HMDB0000187	L-Serine	Macrophages	Slc1a5	0.389576	0
Cytotoxic_T	HMDB0000273	Thymidine	Lymph_EC	Slc29a1	0.386242	0
MSC	HMDB0000067	Cholesterol	Cytotoxic_T	Abcb1a	0.384838	0
Neutrophils	HMDB0000296	Uridine	Pdgfra_APC	Slc29a1	0.384346	0
VSM	HMDB0003178	Heme	Pericytes	Nr1d1	0.380864	0
Cytotoxic_T	HMDB0000187	L-Serine	Treg	Slc1a5	0.378188	0
Treg	HMDB0000133	Guanosine	Lymph_EC	Slc29a1	0.377734	0
Cytotoxic_T	HMDB0000112	gamma-Aminobutyric acid	MSC	Slc6a1	0.374226	0
Neutrophils	HMDB0000112	gamma-Aminobutyric acid	MSC	Slc6a1	0.373999	0
Macrophages	HMDB0000067	Cholesterol	Cytotoxic_T	Abcb1b	0.373173	0
NMSC	HMDB0001178	Adenosine diphosphate ribose	Neutrophils	Trpm2	0.372967	0
Treg	HMDB0000112	gamma-Aminobutyric acid	MSC	Slc6a8	0.372358	0
NK	HMDB0000187	L-Serine	Pdgfra_APC	Slc1a5	0.371854	0
Pdgfra_APC	HMDB0000296	Uridine	Pdgfra_APC	Slc29a1	0.371401	0
Pdgfra_APC	HMDB0000089	Cytidine	Lymph_EC	Slc29a1	0.371313	0
Macrophages	HMDB0000067	Cholesterol	Pdgfra_APC	Ldlr	0.369432	0
Cytotoxic_T	HMDB0000187	L-Serine	VSM	Slc3a2	0.369241	0
NK	HMDB0000050	Adenosine	ILC2s	Adora2a	0.363944	0
Cytotoxic_T	HMDB0000187	L-Serine	MSC	Slc1a5	0.363456	0
ILC2s	HMDB0000050	Adenosine	Lymph_EC	Slc29a1	0.36332	0
Treg	HMDB0003178	Heme	Macrophages	Lrp1	0.362952	0
Pdgfra_APC	HMDB0000067	Cholesterol	Basophils	Rora	0.36168	0
Macrophages	HMDB0000067	Cholesterol	EC	Scarb1	0.356189	0
NK	HMDB0000187	L-Serine	Treg	Slc3a2	0.353647	0
MSC	HMDB0003178	Heme	Pericytes	Tlr4	0.353391	0
Treg	HMDB0003178	Heme	NMSC	Nr1d1	0.351567	0
NMSC	HMDB0003178	Heme	Pericytes	Tlr4	0.350646	0
Pericytes	HMDB0000067	Cholesterol	Treg	Abcb1b	0.348358	0
CD8T	HMDB0000187	L-Serine	Cytotoxic_T	Slc1a5	0.348027	0
Erythroid-like	HMDB0000112	gamma-Aminobutyric acid	MSC	Slc6a8	0.344345	0
CD8T	HMDB0000187	L-Serine	ILC2s	Slc1a5	0.342347	0
CD8T	HMDB0000112	gamma-Aminobutyric acid	MSC	Slc6a8	0.34058	0
CD4T	HMDB0000273	Thymidine	Lymph_EC	Slc29a1	0.340355	0
VSM	HMDB0000089	Cytidine	Lymph_EC	Slc29a1	0.339685	0
Erythroid-like	HMDB0000296	Uridine	Lymph_EC	Slc29a1	0.338405	0
VSM	HMDB0000050	Adenosine	ILC2s	Adora2a	0.335902	0
Treg	HMDB0000195	Inosine	Pericytes	Slc29a1	0.334548	0
Pericytes	HMDB0000067	Cholesterol	CD8T	Rora	0.329866	0
Pdgfra_APC	HMDB0000067	Cholesterol	EC	Abcg2	0.327567	0
NK	HMDB0000050	Adenosine	NK	Adora2a	0.326738	0
Treg	HMDB0003178	Heme	NMSC	Lrp1	0.324897	0
Basophils	HMDB0000273	Thymidine	Pdgfra_APC	Slc29a1	0.324165	0
ILC2s	HMDB0000214	Ornithine	Bcells	Slc7a1	0.322693	0
NK	HMDB0000187	L-Serine	ILC2s	Slc3a2	0.322068	0
CD8T	HMDB0000089	Cytidine	Lymph_EC	Slc29a1	0.32194	0
VSM	HMDB0003178	Heme	VSM	Nr1d2	0.320788	0
Pdgfra_APC	HMDB0000067	Cholesterol	Pericytes	Rora	0.318803	0
Pericytes	HMDB0000067	Cholesterol	Cytotoxic_T	Abcb1a	0.318137	0
Bcells	HMDB0000641	L-Glutamine	Basophils	Slc7a5	0.317918	0
Cytotoxic_T	HMDB0000187	L-Serine	NK	Slc1a5	0.31586	0
MSC	HMDB0000050	Adenosine	ILC2s	Adora2a	0.315413	0
CD8T	HMDB0000187	L-Serine	Treg	Slc1a5	0.313834	0
Cytotoxic_T	HMDB0000187	L-Serine	Bcells	Slc1a5	0.311058	0
CD8T	HMDB0000187	L-Serine	VSM	Slc3a2	0.306409	0
CD8T	HMDB0000187	L-Serine	Pdgfra_APC	Slc3a2	0.305438	0
ILC2s	HMDB0000050	Adenosine	Cytotoxic_T	Adora2a	0.304678	0
CD8T	HMDB0000187	L-Serine	MSC	Slc1a5	0.301609	0
VSM	HMDB0000050	Adenosine	NK	Adora2a	0.301563	0
CD8T	HMDB0000187	L-Serine	Platelets	Slc3a2	0.300704	0
NMSC	HMDB0000089	Cytidine	Lymph_EC	Slc29a1	0.299823	0
CD8T	HMDB0000187	L-Serine	NMSC	Slc3a2	0.291693	0
Cytotoxic_T	HMDB0000187	L-Serine	CD8T	Slc1a5	0.28762	0
Pericytes	HMDB0000089	Cytidine	Pericytes	Slc29a1	0.285691	0
Treg	HMDB0003178	Heme	EC	Nr1d1	0.285009	0
Pericytes	HMDB0000050	Adenosine	ILC2s	Adora2a	0.284265	0
Macrophages	HMDB0000067	Cholesterol	NK	Abcb1b	0.283895	0
CD8T	HMDB0000187	L-Serine	Neutrophils	Slc3a2	0.283489	0
MSC	HMDB0000050	Adenosine	NK	Adora2a	0.283168	0
Treg	HMDB0003178	Heme	VSM	Nr1d1	0.280455	0
NK	HMDB0000187	L-Serine	CD8T	Slc3a2	0.280319	0
CD4T	HMDB0000112	gamma-Aminobutyric acid	MSC	Slc6a8	0.279981	0
Treg	HMDB0000050	Adenosine	ILC2s	Adora2a	0.279753	0
NK	HMDB0000050	Adenosine	Lymph_EC	Slc29a1	0.279729	0
EC	HMDB0000273	Thymidine	Lymph_EC	Slc29a1	0.275822	0
Macrophages	HMDB0000067	Cholesterol	NK	Rora	0.272428	0
NMSC	HMDB0000187	L-Serine	VSM	Slc1a5	0.271463	0
Macrophages	HMDB0000067	Cholesterol	MSC	Scarb1	0.268372	0
Pdgfra_APC	HMDB0000067	Cholesterol	Cytotoxic_T	Abcb1b	0.267699	0
VSM	HMDB0003178	Heme	MSC	Lrp1	0.26623	0
Pdgfra_APC	HMDB0000067	Cholesterol	Pdgfra_APC	Ldlr	0.265016	0
CD8T	HMDB0000187	L-Serine	NK	Slc1a5	0.262112	0
VSM	HMDB0000050	Adenosine	Lymph_EC	Slc29a1	0.258175	0
CD8T	HMDB0000187	L-Serine	Bcells	Slc1a5	0.258128	0
Pdgfra_APC	HMDB0000067	Cholesterol	EC	Scarb1	0.255515	0
Pericytes	HMDB0000050	Adenosine	NK	Adora2a	0.255205	0
NK	HMDB0000187	L-Serine	VSM	Slc1a5	0.252851	0
Treg	HMDB0000050	Adenosine	NK	Adora2a	0.251154	0
Treg	HMDB0003178	Heme	Pdgfra_APC	Nr1d1	0.250044	0
Treg	HMDB0000195	Inosine	Pdgfra_APC	Slc29a1	0.247591	0
Treg	HMDB0000112	gamma-Aminobutyric acid	MSC	Slc6a1	0.246396	0
NK	HMDB0000187	L-Serine	Macrophages	Slc3a2	0.243594	0
MSC	HMDB0000050	Adenosine	Lymph_EC	Slc29a1	0.242428	0
Treg	HMDB0003178	Heme	Pericytes	Nr1d1	0.241702	0
Macrophages	HMDB0000067	Cholesterol	Treg	Abcb1b	0.238965	0
CD8T	HMDB0000187	L-Serine	CD8T	Slc1a5	0.238678	0
ILC2s	HMDB0000050	Adenosine	Treg	Adora2a	0.236138	0
NK	HMDB0000050	Adenosine	Cytotoxic_T	Adora2a	0.234579	0
VSM	HMDB0003178	Heme	Pdgfra_APC	Nr1d2	0.230396	0
CD8T	HMDB0000187	L-Serine	Erythroid-like	Slc3a2	0.230015	0
NK	HMDB0000187	L-Serine	EC	Slc3a2	0.228382	0
Erythroid-like	HMDB0000112	gamma-Aminobutyric acid	MSC	Slc6a1	0.22786	0
VSM	HMDB0003178	Heme	NMSC	Nr1d2	0.226857	0
Macrophages	HMDB0000067	Cholesterol	CD8T	Rora	0.22628	0
CD8T	HMDB0000112	gamma-Aminobutyric acid	MSC	Slc6a1	0.225369	0
Pericytes	HMDB0000050	Adenosine	Lymph_EC	Slc29a1	0.218487	0
Macrophages	HMDB0000067	Cholesterol	Cytotoxic_T	Abcb1a	0.218235	0
VSM	HMDB0003178	Heme	Pericytes	Nr1d2	0.217489	0
VSM	HMDB0000050	Adenosine	Cytotoxic_T	Adora2a	0.216504	0
Treg	HMDB0000050	Adenosine	Lymph_EC	Slc29a1	0.215019	0
NK	HMDB0000187	L-Serine	Lymph_EC	Slc3a2	0.212674	0
Pericytes	HMDB0000089	Cytidine	Pdgfra_APC	Slc29a1	0.211433	0
CD4T	HMDB0000089	Cytidine	Lymph_EC	Slc29a1	0.20903	0
MSC	HMDB0000089	Cytidine	Lymph_EC	Slc29a1	0.205591	0
Pdgfra_APC	HMDB0000067	Cholesterol	NK	Abcb1b	0.203655	0
Treg	HMDB0003178	Heme	VSM	Nr1d2	0.203577	0
MSC	HMDB0000050	Adenosine	Cytotoxic_T	Adora2a	0.203298	0
NK	HMDB0000187	L-Serine	NMSC	Slc1a5	0.199403	0
Pdgfra_APC	HMDB0000067	Cholesterol	NK	Rora	0.195429	0
EC	HMDB0001178	Adenosine diphosphate ribose	Neutrophils	Trpm2	0.194757	0
Pdgfra_APC	HMDB0000067	Cholesterol	MSC	Scarb1	0.192519	0
CD8T	HMDB0000187	L-Serine	Pericytes	Slc3a2	0.189093	0
VSM	HMDB0003178	Heme	Pericytes	Tlr4	0.188796	0
NMSC	HMDB0000214	Ornithine	Bcells	Slc7a1	0.188348	0
CD4T	HMDB0000112	gamma-Aminobutyric acid	MSC	Slc6a1	0.185269	0
CD8T	HMDB0000187	L-Serine	Pericytes	Slc1a5	0.183747	0
CD8T	HMDB0000187	L-Serine	CD4T	Slc1a5	0.183701	0
Pericytes	HMDB0000050	Adenosine	Cytotoxic_T	Adora2a	0.183222	0
CD8T	HMDB0000050	Adenosine	Basophils	Adora2b	0.182663	0
NK	HMDB0000050	Adenosine	Treg	Adora2a	0.181809	0
NK	HMDB0000187	L-Serine	Macrophages	Slc1a5	0.180333	0
Treg	HMDB0000050	Adenosine	Cytotoxic_T	Adora2a	0.180314	0
Pericytes	HMDB0000273	Thymidine	Pericytes	Slc29a1	0.17832	0
NK	HMDB0000089	Cytidine	Pericytes	Slc29a1	0.174892	0
Pdgfra_APC	HMDB0000067	Cholesterol	Treg	Abcb1b	0.171424	0
CD8T	HMDB0000050	Adenosine	Pericytes	Slc29a1	0.168621	0
VSM	HMDB0000050	Adenosine	Treg	Adora2a	0.1678	0
NK	HMDB0000187	L-Serine	Cytotoxic_T	Slc1a5	0.1611	0
Bcells	HMDB0000050	Adenosine	Basophils	Adora2b	0.16029	0
NK	HMDB0000187	L-Serine	ILC2s	Slc1a5	0.158471	0
MSC	HMDB0000050	Adenosine	Treg	Adora2a	0.157565	0
Pdgfra_APC	HMDB0000067	Cholesterol	Cytotoxic_T	Abcb1a	0.156553	0
Bcells	HMDB0000050	Adenosine	Pericytes	Slc29a1	0.147968	0
Treg	HMDB0003178	Heme	Pdgfra_APC	Nr1d2	0.146213	0
NK	HMDB0000187	L-Serine	Treg	Slc1a5	0.145272	0
Treg	HMDB0003178	Heme	NMSC	Nr1d2	0.143967	0
Pericytes	HMDB0000050	Adenosine	Treg	Adora2a	0.142005	0
Treg	HMDB0000050	Adenosine	Treg	Adora2a	0.139751	0
NK	HMDB0000187	L-Serine	MSC	Slc1a5	0.139614	0
Treg	HMDB0003178	Heme	Pericytes	Nr1d2	0.138022	0
NK	HMDB0000089	Cytidine	Pdgfra_APC	Slc29a1	0.129433	0
Treg	HMDB0000195	Inosine	Lymph_EC	Slc29a1	0.124975	0
CD8T	HMDB0000050	Adenosine	Pdgfra_APC	Slc29a1	0.124792	0
NK	HMDB0000187	L-Serine	NK	Slc1a5	0.121331	0
Treg	HMDB0003178	Heme	Pericytes	Tlr4	0.119812	0
NK	HMDB0000187	L-Serine	Bcells	Slc1a5	0.119486	0
NK	HMDB0000187	L-Serine	CD8T	Slc1a5	0.110483	0
Bcells	HMDB0000050	Adenosine	Pdgfra_APC	Slc29a1	0.109507	0
Pericytes	HMDB0000089	Cytidine	Lymph_EC	Slc29a1	0.106724	0
CD8T	HMDB0000050	Adenosine	ILC2s	Adora2a	0.0819547	0
Cytotoxic_T	HMDB0000089	Cytidine	Pericytes	Slc29a1	0.0771351	0
CD8T	HMDB0000050	Adenosine	NK	Adora2a	0.0735765	0
Bcells	HMDB0000050	Adenosine	ILC2s	Adora2a	0.0719165	0
NK	HMDB0000089	Cytidine	Lymph_EC	Slc29a1	0.0653332	0
Bcells	HMDB0000050	Adenosine	NK	Adora2a	0.0645645	0
CD8T	HMDB0000050	Adenosine	Lymph_EC	Slc29a1	0.0629907	0
Cytotoxic_T	HMDB0000089	Cytidine	Pdgfra_APC	Slc29a1	0.0570858	0
Bcells	HMDB0000050	Adenosine	Lymph_EC	Slc29a1	0.0552753	0
Cytotoxic_T	HMDB0000050	Adenosine	Basophils	Adora2b	0.0547623	0
CD8T	HMDB0000050	Adenosine	Cytotoxic_T	Adora2a	0.0528236	0
Cytotoxic_T	HMDB0000050	Adenosine	Pericytes	Slc29a1	0.0505526	0
Bcells	HMDB0000050	Adenosine	Cytotoxic_T	Adora2a	0.0463535	0
CD8T	HMDB0000050	Adenosine	Treg	Adora2a	0.0409406	0
Bcells	HMDB0000050	Adenosine	Treg	Adora2a	0.035926	0
Cytotoxic_T	HMDB0000089	Cytidine	Lymph_EC	Slc29a1	0.0288148	0
ILC2s	HMDB0000641	L-Glutamine	Cytotoxic_T	Slc3a2	2.69837	0.00397248
ILC2s	HMDB0000641	L-Glutamine	Treg	Slc3a2	2.41848	0.00397248
ILC2s	HMDB0000641	L-Glutamine	Bcells	Slc38a1	2.26565	0.00397248
Basophils	HMDB0000641	L-Glutamine	Neutrophils	Slc3a2	2.13834	0.00397248
Cytotoxic_T	HMDB0000641	L-Glutamine	Macrophages	Slc3a2	1.69634	0.00397248
Macrophages	HMDB0000641	L-Glutamine	ILC2s	Slc38a2	1.63952	0.00397248
Cytotoxic_T	HMDB0000641	L-Glutamine	Cytotoxic_T	Slc38a1	1.63555	0.00397248
Cytotoxic_T	HMDB0000641	L-Glutamine	Treg	Slc38a1	1.61199	0.00397248
Cytotoxic_T	HMDB0000641	L-Glutamine	Bcells	Slc38a2	1.56219	0.00397248
CD8T	HMDB0000641	L-Glutamine	ILC2s	Slc38a1	1.51761	0.00397248
Neutrophils	HMDB0000641	L-Glutamine	Pdgfra_APC	Slc1a5	1.34853	0.00397248
NK	HMDB0000641	L-Glutamine	Erythroid-like	Slc38a1	1.33669	0.00397248
NK	HMDB0000641	L-Glutamine	CD8T	Slc38a1	1.30432	0.00397248
CD8T	HMDB0000641	L-Glutamine	Pdgfra_APC	Slc38a2	1.26954	0.00397248
Cytotoxic_T	HMDB0000641	L-Glutamine	ILC2s	Slc1a5	1.23904	0.00397248
NK	HMDB0000641	L-Glutamine	MSC	Slc1a5	1.21506	0.00397248
Treg	HMDB0000112	gamma-Aminobutyric acid	Neutrophils	Slc6a6	0.983655	0.00397248
VSM	HMDB0000112	gamma-Aminobutyric acid	Platelets	Slc6a6	0.925022	0.00397248
Pericytes	HMDB0000112	gamma-Aminobutyric acid	Treg	Slc6a6	0.828824	0.00397248
Treg	HMDB0000169	D-Mannose	Neutrophils	Slc2a1	0.652309	0.00397248
NMSC	HMDB0000169	D-Mannose	Neutrophils	Slc2a1	0.647128	0.00397248
Erythroid-like	HMDB0000169	D-Mannose	Neutrophils	Slc2a1	0.620288	0.00397248
ILC2s	HMDB0000112	gamma-Aminobutyric acid	NMSC	Gabbr1	0.452436	0.00397248
NMSC	HMDB0000187	L-Serine	Cytotoxic_T	Slc3a2	0.422453	0.00397248
Erythroid-like	HMDB0000112	gamma-Aminobutyric acid	Basophils	Gabbr1	0.416773	0.00397248
NMSC	HMDB0000187	L-Serine	Treg	Slc3a2	0.379678	0.00397248
Cytotoxic_T	HMDB0000187	L-Serine	Pdgfra_APC	Slc3a2	0.368069	0.00397248
Lymph_EC	HMDB0000641	L-Glutamine	Basophils	Slc7a5	0.354994	0.00397248
Cytotoxic_T	HMDB0000187	L-Serine	NMSC	Slc3a2	0.351506	0.00397248
Lymph_EC	HMDB0000273	Thymidine	Lymph_EC	Slc29a1	0.309116	0.00397248
Macrophages	HMDB0000067	Cholesterol	MSC	Rora	0.268758	0.00397248
NMSC	HMDB0000296	Uridine	Pericytes	Slc29a1	0.256835	0.00397248
Cytotoxic_T	HMDB0000187	L-Serine	Pericytes	Slc1a5	0.221425	0.00397248
Cytotoxic_T	HMDB0000187	L-Serine	CD4T	Slc1a5	0.22137	0.00397248
NMSC	HMDB0000187	L-Serine	NMSC	Slc1a5	0.214081	0.00397248
NK	HMDB0000187	L-Serine	Bcells	Slc3a2	0.18954	0.00397248
NK	HMDB0000187	L-Serine	CD4T	Slc3a2	0.186098	0.00397248
Treg	HMDB0003178	Heme	MSC	Lrp1	0.168954	0.00397248
Basophils	HMDB0000641	L-Glutamine	Platelets	Slc3a2	2.2493	0.00765738
Basophils	HMDB0000641	L-Glutamine	NMSC	Slc3a2	2.18322	0.00765738
Basophils	HMDB0000641	L-Glutamine	CD4T	Slc38a1	1.99391	0.00765738
Pericytes	HMDB0000641	L-Glutamine	Treg	Slc3a2	1.59926	0.00765738
ILC2s	HMDB0000641	L-Glutamine	NMSC	Slc1a5	1.5667	0.00765738
Pericytes	HMDB0000641	L-Glutamine	Bcells	Slc38a1	1.49861	0.00765738
CD4T	HMDB0000641	L-Glutamine	NMSC	Slc1a5	0.915259	0.00765738
CD8T	HMDB0000641	L-Glutamine	Cytotoxic_T	Slc1a5	0.888232	0.00765738
Basophils	HMDB0000112	gamma-Aminobutyric acid	CD8T	Slc6a6	0.836192	0.00765738
Platelets	HMDB0000112	gamma-Aminobutyric acid	CD8T	Slc6a6	0.816466	0.00765738
Cytotoxic_T	HMDB0000169	D-Mannose	Basophils	Slc2a3	0.647811	0.00765738
NMSC	HMDB0000187	L-Serine	ILC2s	Slc3a2	0.345775	0.00765738
MSC	HMDB0000273	Thymidine	Lymph_EC	Slc29a1	0.26778	0.00765738
NMSC	HMDB0000187	L-Serine	Macrophages	Slc1a5	0.193607	0.00765738
ILC2s	HMDB0000641	L-Glutamine	Lymph_EC	Slc38a2	2.26783	0.0112182
ILC2s	HMDB0000641	L-Glutamine	ILC2s	Slc38a1	2.12137	0.0112182
Cytotoxic_T	HMDB0000641	L-Glutamine	EC	Slc3a2	1.59071	0.0112182
Macrophages	HMDB0000641	L-Glutamine	Macrophages	Slc38a1	1.55448	0.0112182
Pericytes	HMDB0000641	L-Glutamine	Lymph_EC	Slc38a2	1.50153	0.0112182
VSM	HMDB0000641	L-Glutamine	Treg	Slc3a2	1.43925	0.0112182
VSM	HMDB0000641	L-Glutamine	Bcells	Slc38a1	1.34839	0.0112182
Pericytes	HMDB0000112	gamma-Aminobutyric acid	ILC2s	Slc6a6	0.926515	0.0112182
Bcells	HMDB0000641	L-Glutamine	Pdgfra_APC	Slc1a5	0.79069	0.0112182
NK	HMDB0000112	gamma-Aminobutyric acid	VSM	Slc6a6	0.653533	0.0112182
EC	HMDB0000169	D-Mannose	Basophils	Slc2a3	0.63566	0.0112182
Cytotoxic_T	HMDB0000187	L-Serine	Neutrophils	Slc3a2	0.34162	0.0112182
CD4T	HMDB0000112	gamma-Aminobutyric acid	Basophils	Gabbr1	0.33887	0.0112182
Erythroid-like	HMDB0000641	L-Glutamine	Basophils	Slc7a5	0.270294	0.0112182
MSC	HMDB0000641	L-Glutamine	Erythroid-like	Slc3a2	2.10053	0.0146555
Macrophages	HMDB0000641	L-Glutamine	EC	Slc38a2	1.56711	0.0146555
Macrophages	HMDB0000641	L-Glutamine	Pdgfra_APC	Slc38a2	1.56609	0.0146555
Cytotoxic_T	HMDB0000641	L-Glutamine	CD8T	Slc38a2	1.52947	0.0146555
Basophils	HMDB0000112	gamma-Aminobutyric acid	Treg	Slc6a6	0.862765	0.0146555
Basophils	HMDB0000112	gamma-Aminobutyric acid	CD4T	Slc6a6	0.820038	0.0146555
Macrophages	HMDB0000112	gamma-Aminobutyric acid	Cytotoxic_T	Slc6a6	0.761408	0.0146555
Bcells	HMDB0000112	gamma-Aminobutyric acid	Basophils	Slc6a6	0.746379	0.0146555
Cytotoxic_T	HMDB0000187	L-Serine	Platelets	Slc3a2	0.362365	0.0146555
ILC2s	HMDB0000641	L-Glutamine	Macrophages	Slc1a5	1.41687	0.0179815
NK	HMDB0000641	L-Glutamine	Platelets	Slc38a2	1.26931	0.0179815
Pericytes	HMDB0000641	L-Glutamine	NMSC	Slc1a5	1.01616	0.0179815
VSM	HMDB0000641	L-Glutamine	NMSC	Slc1a5	0.915349	0.0179815
Platelets	HMDB0000112	gamma-Aminobutyric acid	Treg	Slc6a6	0.842412	0.0179815
Platelets	HMDB0000112	gamma-Aminobutyric acid	CD4T	Slc6a6	0.800694	0.0179815
NMSC	HMDB0000187	L-Serine	CD8T	Slc3a2	0.300953	0.0179815
NMSC	HMDB0000187	L-Serine	Cytotoxic_T	Slc1a5	0.172958	0.0179815
NMSC	HMDB0000187	L-Serine	ILC2s	Slc1a5	0.170136	0.0179815
Cytotoxic_T	HMDB0000050	Adenosine	Pdgfra_APC	Slc29a1	0.0374127	0.0179815
MSC	HMDB0000641	L-Glutamine	Basophils	Slc38a1	2.19241	0.0211349
CD8T	HMDB0000641	L-Glutamine	Macrophages	Slc38a1	1.25955	0.0211349
CD4T	HMDB0000112	gamma-Aminobutyric acid	Neutrophils	Slc6a6	0.739623	0.0211349
Cytotoxic_T	HMDB0000169	D-Mannose	Platelets	Slc2a3	0.63825	0.0211349
EC	HMDB0000169	D-Mannose	Platelets	Slc2a3	0.626279	0.0211349
Basophils	HMDB0000517	L-Arginine	Bcells	Slc7a1	0.610691	0.0211349
Platelets	HMDB0001220	Prostaglandin E2	Treg	Ptger4	0.36118	0.0211349
ILC2s	HMDB0000641	L-Glutamine	ILC2s	Slc3a2	2.20087	0.0243117
Macrophages	HMDB0000641	L-Glutamine	Treg	Slc1a5	0.982799	0.0243117
Cytotoxic_T	HMDB0000187	L-Serine	Erythroid-like	Slc3a2	0.277181	0.0243117
NK	HMDB0000187	L-Serine	CD4T	Slc1a5	0.0850343	0.0243117
VSM	HMDB0000641	L-Glutamine	Lymph_EC	Slc38a2	1.35026	0.0305005
Platelets	HMDB0000112	gamma-Aminobutyric acid	ILC2s	Slc6a6	0.941704	0.0305005
CD4T	HMDB0000296	Uridine	Lymph_EC	Slc29a1	0.28241	0.0305005
Cytotoxic_T	HMDB0000641	L-Glutamine	MSC	Slc38a2	1.50774	0.033524
Cytotoxic_T	HMDB0000641	L-Glutamine	NK	Slc38a1	1.47862	0.033524
Basophils	HMDB0000112	gamma-Aminobutyric acid	ILC2s	Slc6a6	0.964455	0.033524
Cytotoxic_T	HMDB0000641	L-Glutamine	NK	Slc1a5	0.94865	0.033524
Lymph_EC	HMDB0000517	L-Arginine	Bcells	Slc7a1	0.638169	0.033524
NMSC	HMDB0000641	L-Glutamine	Basophils	Slc7a5	0.227049	0.033524
MSC	HMDB0000169	D-Mannose	Neutrophils	Slc2a1	0.557394	0.0365026
NMSC	HMDB0000187	L-Serine	Macrophages	Slc3a2	0.261524	0.0365026
NMSC	HMDB0000187	L-Serine	Treg	Slc1a5	0.155966	0.0365026
Treg	HMDB0000641	L-Glutamine	NK	Slc3a2	1.52854	0.0394016
Cytotoxic_T	HMDB0000641	L-Glutamine	Basophils	Slc38a2	1.47588	0.0394016
Macrophages	HMDB0000296	Uridine	Lymph_EC	Slc29a1	0.287153	0.0394016
Basophils	HMDB0000641	L-Glutamine	Basophils	Slc38a1	1.7973	0.0423187
Macrophages	HMDB0000641	L-Glutamine	Cytotoxic_T	Slc38a2	1.40536	0.0423187
ILC2s	HMDB0000641	L-Glutamine	Cytotoxic_T	Slc1a5	1.26576	0.0423187
Macrophages	HMDB0000641	L-Glutamine	ILC2s	Slc1a5	1.07209	0.0423187
Cytotoxic_T	HMDB0000641	L-Glutamine	Bcells	Slc1a5	0.934228	0.0423187
Lymph_EC	HMDB0000112	gamma-Aminobutyric acid	Basophils	Slc6a6	0.895359	0.0423187
Cytotoxic_T	HMDB0000050	Adenosine	NK	Adora2a	0.0220582	0.0423187
ILC2s	HMDB0000641	L-Glutamine	CD8T	Slc3a2	1.92199	0.0452485
Cytotoxic_T	HMDB0000641	L-Glutamine	Platelets	Slc38a1	1.53032	0.0452485
Cytotoxic_T	HMDB0000641	L-Glutamine	Pericytes	Slc38a2	1.45018	0.0452485
Bcells	HMDB0000112	gamma-Aminobutyric acid	Platelets	Slc6a6	0.717844	0.0452485
Erythroid-like	HMDB0001220	Prostaglandin E2	Treg	Ptger4	0.318792	0.0452485
NK	HMDB0000187	L-Serine	VSM	Slc3a2	0.141836	0.0452485
NK	HMDB0000187	L-Serine	Pdgfra_APC	Slc3a2	0.141386	0.0452485
Macrophages	HMDB0000641	L-Glutamine	Macrophages	Slc3a2	1.47804	0.0481327
Cytotoxic_T	HMDB0000641	L-Glutamine	CD4T	Slc38a2	1.45325	0.0481327
Macrophages	HMDB0000641	L-Glutamine	NK	Slc38a2	1.40202	0.0481327
CD4T	HMDB0000641	L-Glutamine	Macrophages	Slc1a5	0.827728	0.0481327
NK	HMDB0000187	L-Serine	Pericytes	Slc1a5	0.0850555	0.0481327
