# Supplementary material for: MEBOCOST maps metabolite-mediated intercellular communications using single-cell RNA-seq
Source: Nucleic Acids Res. 2025 Jun 26;53(12):gkaf569. doi: 10.1093/nar/gkaf569 (PMC12199156; doi:10.1093/nar/gkaf569)
Supplement: gkaf569_Supplemental_Files [file gkaf569_supplemental_files.zip › Supplementary Table 3.xlsx]

## Sheet: README
We summarized the public datasets that were used in this study
In sheet "Data": the detailed public data annotation including data type, source, tissue name, and links for accessing those public datasets
In sheet "ARCHS4": it contains a list of NCBI GEO accession numbers. Those GSM numbers correspond to the entry of number 17 in the sheet "Data" and were obtained by searching keywords "brown adipose" in the ARCHS4 which is database for re-analyzed bulk RNA-seq data.

## Sheet: Data
ID	Category	Purpose of use	Data Type	Tissue Type	Source	Related Figures	Accession	Links
1	metabolites	create metabolite-sensor database	metabolite name and annotation	N/A	scFEA	Figure 2	N/A	https://github.com/changwn/scFEA/blob/master/data/Human_M168_information.symbols.csv
2	metabolites	create metabolite-sensor database	metabolite name and annotation	N/A	COMPASS	Figure 2	N/A	https://github.com/YosefLab/Compass/blob/master/compass/Resources/Recon2_export/met_md.csv
3	metabolites	create metabolite-sensor database	metabolite name, enzymes, and reactions	N/A	HMDB	Figure 2	N/A	https://hmdb.ca/
4	sensors	create metabolite-sensor database	receptor gene names	N/A	NicheNet	Figure 2	N/A	https://zenodo.org/record/3260758/files/lr_network.rds
5	sensors	create metabolite-sensor database	receptor gene names	N/A	UniProt	Figure 2	N/A	https://www.uniprot.org/uniprot/?query=name%3Areceptor+reviewed%3Ayes+organism%3A%22Homo+sapiens+%28Human%29+%5B9606%5D%22&sort=score
6	sensors	create metabolite-sensor database	transporter gene names	N/A	TCDB	Figure 2	N/A	https://www.tcdb.org/hgnc_explore.php
7	sensors	create metabolite-sensor database	nuclear receptor gene names	N/A	NURSA	Figure 2	N/A	https://dknet.org/data/source/nif-0000-03208-6/
8	sensors	create metabolite-sensor database	receptor gene names (GPCR)	N/A	CPCRdb	Figure 2	N/A	https://gpcrdb.org/ligand/statistics
9	markers	Cell type annotation	cell type marker genes	N/A	PanglaoDB	Figure 4A-D, Figure 5, Supplementary Figure 4-9	N/A	https://panglaodb.se/markers.html
10	expression	Case study	scRNA-seq	mouse brown adipose tissue	GEO	Figure 4A-D, Figure 5, Supplementary Figure 4-9	GSE160585	https://www.ncbi.nlm.nih.gov/geo/query/acc.cgi?acc=GSE160585
11	expression	Case study	scRNA-seq	human white adipose tissue	Single Cell Data Portol	Figure 6 and Supplementary Figure 10	SCP1376	https://singlecell.broadinstitute.org/single_cell/study/SCP1376/a-single-cell-atlas-of-human-and-mouse-white-adipose-tissue
12	expression	Benchmarking	scRNA-seq	human colorectal tumor	TISCH	Figure 3E, 3F, and Supplementary Figure 3	CRC_GSE146771_Smartseq2	http://tisch.comp-genomics.org/
13	CRISPR	Benchmarking	CRISPR screen	human colorectal cancer cell line	BioGRID ORCS	Figure 3D, 3F, and Supplementary Figure 3C	1657	https://orcs.thebiogrid.org/Browse
14	expression	Benchmarking	bulk RNA-seq	human colorectal tumor	UCSC XENA / TCGA	Figure 3F and Supplementary Figure 3D	N/A	https://tcga-xena-hub.s3.us-east-1.amazonaws.com/download/TCGA.COADREAD.sampleMap%2FHiSeqV2.gz
15	survival	Benchmarking	patient survival statistics	human colorectal tumor	UCSC XENA / TCGA	Figure 3F and Supplementary Figure 3D	N/A	https://tcga-xena-hub.s3.us-east-1.amazonaws.com/download/survival%2FCOADREAD_survival.txt
16	survival	Benchmarking	patient clinic phenotypes	human colorectal tumor	UCSC XENA / TCGA	Figure 3F and Supplementary Figure 3D	N/A	https://tcga-xena-hub.s3.us-east-1.amazonaws.com/download/TCGA.COADREAD.sampleMap%2FCOADREAD_clinicalMatrix
17	expression	Downstream analysis	bulk RNA-seq	mouse brown adipose tissue	ARCHS4	Supplementary Figure 7	N/A	https://maayanlab.cloud/archs4/

## Sheet: ARCHS4
## mouse BAT bulkRNA from ARCSH4 database
GSM1712762
GSM1346214
GSM1605937
GSM1605933
GSM1890014
GSM1321305
GSM1605932
GSM1605927
GSM1346213
GSM1321308
GSM1605926
GSM1321303
GSM1321306
GSM1366192
GSM1605929
GSM1605939
GSM1890013
GSM1605931
GSM1366184
GSM1605938
GSM1605936
GSM1605934
GSM1605930
GSM1627964
GSM1366185
GSM1366191
GSM1321307
GSM1366190
GSM1605940
GSM1366193
GSM1605935
GSM1712759
GSM1712761
GSM1605941
GSM1712765
GSM1712757
GSM1321309
GSM1366188
GSM1366189
GSM1712764
GSM1321304
GSM1627963
GSM1321302
GSM1605928
GSM2079444
GSM1366186
GSM1366187
GSM1366182
GSM1366183
GSM1366181
GSM1544790
GSM1544789
GSM1544791
GSM2221755
GSM2221753
GSM2221757
GSM2221754
GSM2221756
GSM2221760
GSM2221758
GSM2221759
GSM2551932
GSM2551931
GSM2551930
GSM2551933
GSM2747415
GSM2747416
GSM2747417
GSM2747418
GSM2747419
GSM2747420
GSM2218613
GSM2218614
GSM2218615
GSM2218616
GSM2218617
GSM2218618
GSM2780354
GSM2780355
GSM2780356
GSM2780357
GSM2780358
GSM2780359
GSM2780360
GSM2780361
GSM2780362
GSM2780363
GSM2780364
GSM2794337
GSM2794338
GSM2794339
GSM2794340
GSM2794341
GSM2794342
GSM2794343
GSM2794344
GSM2794345
GSM2794346
GSM2794347
GSM2794348
GSM3082780
GSM3082781
GSM3082782
GSM3082783
GSM3082784
GSM3082785
GSM2196872
GSM2196873
GSM2196874
GSM2196875
GSM2196876
GSM2196877
GSM2196878
GSM2196879
GSM3069728
GSM3069729
GSM3069730
GSM3069731
GSM3069732
GSM3069733
GSM3069734
GSM3069735
GSM3069736
GSM3069737
GSM2985497
GSM2985498
GSM2985499
GSM2985500
GSM2985501
GSM2985502
GSM2985503
GSM2985504
GSM2985505
GSM2985506
GSM2089113
GSM2089114
GSM2089115
GSM2089116
GSM3214220
GSM3214221
GSM3214222
GSM3214223
GSM3214224
GSM3214225
GSM3214226
GSM3214227
GSM1865866
GSM1865867
GSM1865868
GSM1865869
GSM3610444
GSM3610445
GSM3610446
GSM3610494
GSM3610495
GSM3610496
GSM3455938
GSM3455939
GSM3455940
GSM3455941
GSM3455942
GSM3455943
GSM3720095
GSM3720096
GSM3720097
GSM3720098
GSM3720099
GSM3720100
GSM3720101
GSM3720102
GSM3845578
GSM3845579
GSM3845580
GSM3845581
GSM3845582
GSM3845583
GSM3484841
GSM3484842
GSM3484843
GSM3484844
GSM3484845
GSM3484846
GSM3484847
GSM3484848
GSM3484849
GSM3484850
GSM3484851
GSM3484852
GSM3484853
GSM3484854
GSM3484855
GSM3484856
GSM3484857
GSM3484858
GSM3484859
GSM3484860
GSM4119264
GSM4119265
GSM4119266
GSM4119267
GSM4119268
GSM4119269
GSM4119270
GSM3484538
GSM3484539
GSM3484540
GSM3484541
GSM3484542
GSM3484543
GSM3484544
GSM3484545
GSM3484546
GSM3484547
GSM3484548
GSM3484549
GSM3484550
GSM3484551
GSM3484552
GSM3484553
GSM3484821
GSM3484822
GSM3484823
GSM3484824
GSM3484825
GSM3484826
GSM3484827
GSM3484828
GSM3484829
GSM3484830
GSM3484831
GSM3484832
GSM3484833
GSM3484834
GSM3484835
GSM3484836
GSM3484837
GSM3484838
GSM3484839
GSM3484840
GSM3538042
GSM3538043
GSM3538044
GSM3538045
GSM3538046
GSM3538047
GSM3538048
GSM3538049
GSM3754621
GSM3754622
GSM3754623
GSM3526839
GSM3526840
GSM3526841
GSM3526842
GSM3431850
GSM3567479
GSM2412064
GSM2412065
GSM2412066
GSM2412067
GSM2412068
GSM2412069
GSM3258245
GSM3258246
GSM3302153
GSM3302154
GSM3302155
GSM3302156
GSM3374837
GSM3374838
GSM3374839
GSM3374840
GSM3374841
GSM3374842
GSM3374843
GSM3374844
GSM3374845
GSM3374846
GSM3374847
GSM3374848
GSM3374849
GSM4007542
GSM4007543
GSM4007544
GSM4007545
GSM4007546
GSM4007547
GSM4007548
GSM4007549
GSM4007550
GSM4007551
GSM4007552
GSM4007553
GSM4007554
GSM4007555
GSM4007556
GSM4007557
GSM4007558
GSM4007559
GSM4007560
GSM4072022
GSM4084087
GSM4084088
GSM4084089
GSM4084090
GSM4084091
GSM4084092
GSM4084093
GSM4084094
GSM4084096
GSM4271916
GSM4271917
GSM4271918
GSM4271919
GSM4271920
GSM4271921
GSM4271922
GSM4271923
GSM4284505
GSM4284506
GSM4284507
GSM4284508
GSM4284509
GSM4284510
GSM4305739
GSM4305740
GSM4305741
GSM4305742
GSM4305743
GSM4305744
GSM4490784
GSM4490785
GSM4490786
GSM4490787
GSM4490788
GSM4490789
GSM4490790
GSM4490791
GSM4490792
GSM4490793
GSM4490794
GSM4490795
GSM4770671
GSM4770672
GSM4770673
GSM4770674
GSM4770679
GSM4770680
GSM4770681
GSM4770682
GSM4770687
GSM4770688
GSM4770689
GSM4770690
GSM4770695
GSM4770696
GSM4770697
GSM4770698
GSM4770703
GSM4770704
GSM4770705
GSM4770706
GSM4770711
GSM4770712
GSM4770713
GSM4770714
GSM4770719
GSM4770720
GSM4770721
GSM4770722
GSM4770727
GSM4770728
GSM4770729
GSM4770730
GSM4770735
GSM4770736
GSM4770737
GSM4770743
GSM4770744
GSM4770745
GSM4770746
GSM4770751
GSM4770752
GSM4770753
GSM4770754
GSM4770759
GSM4770760
GSM4770761
GSM4770762
GSM4770767
GSM4770768
GSM4770769
GSM4770770
GSM4770775
GSM4770776
GSM4770777
GSM4770778
GSM4770783
GSM4770784
GSM4770785
GSM4770786
GSM4770791
GSM4770792
GSM4770793
GSM4770794
GSM4084095
GSM4289267
GSM4289268
GSM4289269
GSM4289270
GSM4289271
GSM4289272
GSM4289273
GSM4289274
GSM4289275
GSM4289276
GSM4289277
GSM4289278
GSM4289279
GSM4289280
GSM4289281
GSM4337084
GSM4337085
GSM4337086
GSM4337087
GSM4337088
GSM4337089
GSM4337090
GSM4337091
GSM4337092
GSM4447505
GSM4447506
GSM4447507
GSM4447508
GSM4447509
GSM4447510
GSM4447511
GSM4447512
GSM4447513
GSM4447514
GSM4447515
GSM4447516
GSM4459420
GSM4459421
GSM4459422
GSM4459423
GSM4459424
GSM4459425
GSM4544527
GSM4544528
GSM4544529
GSM4544530
GSM4544531
GSM4544532
GSM4614005
GSM4614006
GSM4614007
GSM4614008
GSM4614009
GSM4614010
GSM4614011
GSM4614012
GSM4614013
GSM4614014
GSM4614015
GSM4614016
GSM4614017
GSM4614018
GSM4614019
GSM4614020
GSM4614021
GSM4614022
GSM4614023
GSM4614024
GSM4614025
GSM4614026
GSM4614027
GSM4614028
GSM4680690
GSM4680691
GSM4680692
GSM4680693
GSM4680694
GSM4680695
GSM4680696
GSM4680697
GSM4770738
GSM3214228
GSM3214229
GSM3214230
GSM3214231
GSM3214232
GSM3214233
GSM3214234
GSM3214235
GSM3214236
GSM3214237
GSM3214238
GSM3214239
GSM3573444
GSM3573445
GSM3573446
GSM4429912
GSM4429913
GSM4429914
GSM4429915
GSM4429916
GSM4429917
GSM4429918
GSM4429919
GSM4429920
GSM4429921
GSM4429923
GSM4429924
GSM4429925
GSM4429926
GSM4429927
GSM4429929
GSM4429930
GSM4429931
GSM4429932
GSM4429933
GSM4429934
GSM4429935
GSM4429936
GSM4429937
GSM5018055
GSM5023506
GSM5023507
GSM5023508
GSM5023509
GSM5023510
GSM5023511
GSM5023512
GSM5023513
GSM5023514
GSM5023515
GSM5023516
GSM5023517
GSM5023518
GSM5023519
GSM5023520
GSM5023521
GSM5023522
GSM5023523
GSM5023524
GSM5023525
GSM5023526
GSM5023527
GSM5023528
GSM5023529
GSM5023530
GSM5023531
GSM5023532
GSM5023533
GSM5023534
GSM5023535
GSM5023536
GSM5023537
GSM5023538
GSM5023539
GSM5023540
GSM5023968
GSM5023969
GSM5023970
GSM5023971
GSM5023972
GSM5023973
GSM5266945
GSM5266946
GSM5266947
GSM5266948
GSM5266949
GSM5266950
GSM5266951
GSM5266952
GSM5266953
GSM5266954
GSM5266955
GSM5266956
GSM5266957
GSM5266958
GSM5266959
GSM5266960
GSM5266961
GSM5266962
GSM5266963
GSM5266964
GSM5266965
GSM5266966
GSM5266967
GSM5266968
GSM5266969
GSM5266970
GSM5266971
GSM5266972
GSM5266973
GSM5266974
GSM5266975
GSM5266976
GSM5266977
GSM5266978
GSM5266979
GSM5266980
GSM5266981
GSM5266982
GSM5266983
GSM5266984
GSM5269181
GSM5269183
GSM5269184
GSM5269185
GSM5269186
GSM5269187
GSM5269189
GSM5269192
GSM5269194
GSM5269195
GSM5269196
GSM5269198
GSM5269200
GSM5269201
GSM5269202
GSM5269204
GSM5378577
GSM5378578
